# Supplementary material for: Identification of Exported Plasmodium falciparum Proteins That Bind to the Erythrocyte Cytoskeleton
Source: Microorganisms. 2022 Jul 16;10(7):1438. doi: 10.3390/microorganisms10071438 (PMC9320996; doi:10.3390/microorganisms10071438)
Supplement: Supplementary file 1 [file microorganisms-10-01438-s001.zip]

Archive with 15 entries (11 files):
- microorganisms-1780029-supplementary/
- microorganisms-1780029-supplementary/microorganisms-1780029-supplementary/
- microorganisms-1780029-supplementary/microorganisms-1780029-supplementary/Shakya Supplementary Figures.pdf
- microorganisms-1780029-supplementary/microorganisms-1780029-supplementary/Shakya-etal-TableS1.xlsx
- microorganisms-1780029-supplementary/microorganisms-1780029-supplementary/Shakya-etal-TableS2.xlsx
- microorganisms-1780029-supplementary/microorganisms-1780029-supplementary/Shakya-etal-TableS3.xlsx
- microorganisms-1780029-supplementary/microorganisms-1780029-supplementary/Shakya-etal-TableS4.xlsx
- microorganisms-1780029-supplementary/__MACOSX/
- microorganisms-1780029-supplementary/__MACOSX/._microorganisms-1780029-supplementary
- microorganisms-1780029-supplementary/__MACOSX/microorganisms-1780029-supplementary/
- microorganisms-1780029-supplementary/__MACOSX/microorganisms-1780029-supplementary/._Shakya Supplementary Figures.pdf
- microorganisms-1780029-supplementary/__MACOSX/microorganisms-1780029-supplementary/._Shakya-etal-TableS1.xlsx
- microorganisms-1780029-supplementary/__MACOSX/microorganisms-1780029-supplementary/._Shakya-etal-TableS2.xlsx
- microorganisms-1780029-supplementary/__MACOSX/microorganisms-1780029-supplementary/._Shakya-etal-TableS3.xlsx
- microorganisms-1780029-supplementary/__MACOSX/microorganisms-1780029-supplementary/._Shakya-etal-TableS4.xlsx
