# Supplementary material for: Identification of Exported Plasmodium falciparum Proteins That Bind to the Erythrocyte Cytoskeleton
Source: Microorganisms. 2022 Jul 16;10(7):1438. doi: 10.3390/microorganisms10071438 (PMC9320996; doi:10.3390/microorganisms10071438)
Supplement: Supplementary file 1 [file microorganisms-10-01438-s001.zip › microorganisms-1780029-supplementary/microorganisms-1780029-supplementary/Shakya-etal-TableS1.xlsx]

## Sheet: Supplementary Table S1
Supplementary Table S1. List of oligos in the study
Oligos	Sequence
Forward primer to amplify PF3D7_1372200 (MAL13P1.480) and clone into GLuc WGE expression plasmid	CCCTTCTATCCCCACCGCGCGATGAGTCAAGCACATGCAGGT
Reverse primer to amplify PF3D7_1372200 (MAL13P1.480) and clone into GLuc WGE expression plasmid	TTCGTTGTTCTCGGTGGGCTTATGGTGTAAGTGATGCGTAGTGG
Forward primer to amplify PF3D7_1301900 (MAL13P1.62) and clone into GLuc WGE expression plasmid	CCCTTCTATCCCCACCGCGCGATGATTGAGGATCTTCGAGATACT
Reverse primer to amplify PF3D7_1301900 (MAL13P1.62) and clone into GLuc WGE expression plasmid	TTCGTTGTTCTCGGTGGGCTTGGTTTTATTTAATTTTCCCTTTCTAA
Forward primer to amplify PF3D7_1313300 (MAL13P1.68) and clone into GLuc WGE expression plasmid	CCCTTCTATCCCCACCGCGCGATGGGTGTTTATGATACCGTTGAAG
Reverse primer to amplify PF3D7_1313300 (MAL13P1.68) and clone into GLuc WGE expression plasmid	TTCGTTGTTCTCGGTGGGCTTAAAGTAAGAACATATAGTATCTATTATCTTTTC
Forward primer to amplify PF3D7_0726200 (MAL7P1.144) and clone into GLuc WGE expression plasmid	CCCTTCTATCCCCACCGCGCGATGTTCGAACAAATTCTTGGAAG
Reverse primer to amplify PF3D7_0726200 (MAL7P1.144) and clone into GLuc WGE expression plasmid	TTCGTTGTTCTCGGTGGGCTTCTTTTTTTTGTACCACCACGGA
Forward primer to amplify PF3D7_0730800 (MAL7P1.170) and clone into GLuc WGE expression plasmid	CCCTTCTATCCCCACCGCGCGATGAACCGTGAAGAACCAGGA
Reverse primer to amplify PF3D7_0730800 (MAL7P1.170) and clone into GLuc WGE expression plasmid	TTCGTTGTTCTCGGTGGGCTTAAATTTTTTTTTTTTTCCTCTCAATGTAG
Forward primer to amplify PF3D7_0730900 (MAL7P1.171-1) and clone into GLuc WGE expression plasmid	CCCTTCTATCCCCACCGCGCGATGCGTAAACAAAGAAATAATGGTAAAC
Reverse primer to amplify PF3D7_0730900 (MAL7P1.171-1) and clone into GLuc WGE expression plasmid	TTCGTTGTTCTCGGTGGGCTTTTCACTCACACTAAGTCTTGGTACAG
Forward primer to amplify PF3D7_0730900 (MAL7P1.171-2) and clone into GLuc WGE expression plasmid	CCCTTCTATCCCCACCGCGCGATGAATTATGTGAGTGAATTTAAAAATAATTTCG
Reverse primer to amplify PF3D7_0730900 (MAL7P1.171-2) and clone into GLuc WGE expression plasmid	TTCGTTGTTCTCGGTGGGCTTCTTGTGATGAAAATGATCTTATATTTTTAG
Forward primer to amplify PF3D7_0730900 (MAL7P1.171-3) and clone into GLuc WGE expression plasmid	CCCTTCTATCCCCACCGCGCGATGGAAGATTTTCCTTATAAAAATGA
Reverse primer to amplify PF3D7_0730900 (MAL7P1.171-3) and clone into GLuc WGE expression plasmid	TTCGTTGTTCTCGGTGGGCTTTCTTAACATTTTTCTTGGCATGTG
Forward primer to amplify PF3D7_0731100 (MAL7P1.172) and clone into GLuc WGE expression plasmid	CCCTTCTATCCCCACCGCGCGATGAAATCTGAAGAAGGTGGTATAAA
Reverse primer to amplify PF3D7_0731100 (MAL7P1.172) and clone into GLuc WGE expression plasmid	TTCGTTGTTCTCGGTGGGCTTTTCACCCATGGTTATAGCCAAAG
Forward primer to amplify PF3D7_0731300 (MAL7P1.174) and clone into GLuc WGE expression plasmid	CCCTTCTATCCCCACCGCGCGATGGTGGAATCTTTACAAAGTAGT
Reverse primer to amplify PF3D7_0731300 (MAL7P1.174) and clone into GLuc WGE expression plasmid	TTCGTTGTTCTCGGTGGGCTTTTTATTCATATCCTTAAGAATTTTTTTTTTT
Forward primer to amplify PF3D7_0731400 (MAL7P1.175) and clone into GLuc WGE expression plasmid	CCCTTCTATCCCCACCGCGCGATGTATGAAAAATTGCTCAATACGTCG
Reverse primer to amplify PF3D7_0731400 (MAL7P1.175) and clone into GLuc WGE expression plasmid	TTCGTTGTTCTCGGTGGGCTTAATATTGGATGACCACCAAGG
Forward primer to amplify PF3D7_0707300 (MAL7P1.208) and clone into GLuc WGE expression plasmid	CCCTTCTATCCCCACCGCGCGATGAGCTTTTTAGAAATAAATAAGTTGGA
Reverse primer to amplify PF3D7_0707300 (MAL7P1.208) and clone into GLuc WGE expression plasmid	TTCGTTGTTCTCGGTGGGCTTATTCATAAAATATAAAAGGGTGACCA
Forward primer to amplify PF3D7_0832300 (MAL7P1.224) and clone into GLuc WGE expression plasmid	CCCTTCTATCCCCACCGCGCGATGATTGAAAATGGAAATAATGAAAAAAG
Reverse primer to amplify PF3D7_0832300 (MAL7P1.224) and clone into GLuc WGE expression plasmid	TTCGTTGTTCTCGGTGGGCTTATTCATTTTCTTAAGGAGAATCTTTTA
Forward primer to amplify PF3D7_0702000 (MAL7P1.6) and clone into GLuc WGE expression plasmid	CCCTTCTATCCCCACCGCGCGATGGCATCTGTAGAAAAACCTTTAAC
Reverse primer to amplify PF3D7_0702000 (MAL7P1.6) and clone into GLuc WGE expression plasmid	TTCGTTGTTCTCGGTGGGCTTATTTTTTTTTTTTTTTTTTTCTTCTTC
Forward primer to amplify PF3D7_0702100 (MAL7P1.7) and clone into GLuc WGE expression plasmid	CCCTTCTATCCCCACCGCGCGATGACAGAACTTCTTTCTTCTAACGAG
Reverse primer to amplify PF3D7_0702100 (MAL7P1.7) and clone into GLuc WGE expression plasmid	TTCGTTGTTCTCGGTGGGCTTAAATACTGAATCTTCTGGAAGTTCATC
Forward primer to amplify PF3D7_0807700 (MAL8P1.126) and clone into GLuc WGE expression plasmid	CCCTTCTATCCCCACCGCGCGATGGAAAGAAATATAAAAATAACTGACATTG
Reverse primer to amplify PF3D7_0807700 (MAL8P1.126) and clone into GLuc WGE expression plasmid	TTCGTTGTTCTCGGTGGGCTTATATACATATCTATCACGTGTAATAGAATAA
Forward primer to amplify PF3D7_0800600 (MAL8P1.163) and clone into GLuc WGE expression plasmid	CCCTTCTATCCCCACCGCGCGATGTTACAAAGGATTGTTAAAGGTAGAAA
Reverse primer to amplify PF3D7_0800600 (MAL8P1.163) and clone into GLuc WGE expression plasmid	TTCGTTGTTCTCGGTGGGCTTTAATTTTTTTTTTTTTCTTGAAGAATTAAC
Forward primer to amplify PF3D7_0831300 (MAL8P1.205) and clone into GLuc WGE expression plasmid	CCCTTCTATCCCCACCGCGCGATGACAGAAAAAGATCACATCCC
Reverse primer to amplify PF3D7_0831300 (MAL8P1.205) and clone into GLuc WGE expression plasmid	TTCGTTGTTCTCGGTGGGCTTAATAAGTTTACCTTGGTAAAATTTTATATT
Forward primer to amplify PF3D7_0831400 (MAL8P1.206) and clone into GLuc WGE expression plasmid	CCCTTCTATCCCCACCGCGCGATGATAATGGAAAATTGTTCTTTAAATG
Reverse primer to amplify PF3D7_0831400 (MAL8P1.206) and clone into GLuc WGE expression plasmid	TTCGTTGTTCTCGGTGGGCTTAAATATATCCATTTTTTTCTTTATCTTTC
Forward primer to amplify PF3D7_0830600 (MAL8P1.4) and clone into GLuc WGE expression plasmid	CCCTTCTATCCCCACCGCGCGATGTTTTTATCTAATTCTTATGAATACGATCA
Reverse primer to amplify PF3D7_0830600 (MAL8P1.4) and clone into GLuc WGE expression plasmid	TTCGTTGTTCTCGGTGGGCTTTTGTACATAATTTTTAAAATTTTTTTCGAG
Forward primer to amplify PF3D7_0702300 (PF07_0006) and clone into GLuc WGE expression plasmid	CCCTTCTATCCCCACCGCGCGATGTATCAATCGAACTTTCTTGGTGG
Reverse primer to amplify PF3D7_0702300 (PF07_0006) and clone into GLuc WGE expression plasmid	TTCGTTGTTCTCGGTGGGCTTATTAATTAACATATATAAAGCAAAAGCTAAAA
Forward primer to amplify PF3D7_0702600 (PF07_0009) and clone into GLuc WGE expression plasmid	CCCTTCTATCCCCACCGCGCGATGATAAGTACCAATAAGAGCAATGGA
Reverse primer to amplify PF3D7_0702600 (PF07_0009) and clone into GLuc WGE expression plasmid	TTCGTTGTTCTCGGTGGGCTTATAATTATTTTCCCCTTCTACAACG
Forward primer to amplify PF3D7_0719800 (PF07_0081) and clone into GLuc WGE expression plasmid	CCCTTCTATCCCCACCGCGCGATGGTCTCCCCATACACACCCTTA
Reverse primer to amplify PF3D7_0719800 (PF07_0081) and clone into GLuc WGE expression plasmid	TTCGTTGTTCTCGGTGGGCTTCTTTTTTTTTTTTTTTTTTTTTTTTTTC
Forward primer to amplify PF3D7_0830900 (PF08_0001) and clone into GLuc WGE expression plasmid	CCCTTCTATCCCCACCGCGCGATGTATAATGAAACTGTTCAATTAGAGAAA
Reverse primer to amplify PF3D7_0830900 (PF08_0001) and clone into GLuc WGE expression plasmid	TTCGTTGTTCTCGGTGGGCTTTTTAATTTTTTTGCAACGTCTTTTAAGG
Forward primer to amplify PF3D7_1001300 (PF10_0017) and clone into GLuc WGE expression plasmid	CCCTTCTATCCCCACCGCGCGATGATTGAAAAAGAAAATTATACATCAA
Reverse primer to amplify PF3D7_1001300 (PF10_0017) and clone into GLuc WGE expression plasmid	TTCGTTGTTCTCGGTGGGCTTCACCTCATGTGATTTTTGTGAA
Forward primer to amplify PF3D7_1001400 (PF10_0018) and clone into GLuc WGE expression plasmid	CCCTTCTATCCCCACCGCGCGATGTTATTAAAGAATCCCGAAAAAAGG
Reverse primer to amplify PF3D7_1001400 (PF10_0018) and clone into GLuc WGE expression plasmid	TTCGTTGTTCTCGGTGGGCTTTACAAATATATTATTTATCCAGTCAGTTAT
Forward primer to amplify PF3D7_1001600 (PF10_0020) and clone into GLuc WGE expression plasmid	CCCTTCTATCCCCACCGCGCGATGGCTTTAAAAGATGATGAAAGA
Reverse primer to amplify PF3D7_1001600 (PF10_0020) and clone into GLuc WGE expression plasmid	TTCGTTGTTCTCGGTGGGCTTTGGATATATATTATTAAGCCAATTAACTAA
Forward primer to amplify PF3D7_1001800 (PF10_0022) and clone into GLuc WGE expression plasmid	CCCTTCTATCCCCACCGCGCGATGAATAATGCAAAAAAAGAAGGTAGA
Reverse primer to amplify PF3D7_1001800 (PF10_0022) and clone into GLuc WGE expression plasmid	TTCGTTGTTCTCGGTGGGCTTTAATCTCTGATTTAATGCCTTTTTTA
Forward primer to amplify PF3D7_1002100 (PF10_0025) and clone into GLuc WGE expression plasmid	CCCTTCTATCCCCACCGCGCGATGCCTGCTGTAGAATTTGATACA
Reverse primer to amplify PF3D7_1002100 (PF10_0025) and clone into GLuc WGE expression plasmid	TTCGTTGTTCTCGGTGGGCTTTTTTAATTTCTTTTGAGATCTACCA
Forward primer to amplify PF3D7_1013700 (PF10_0134) and clone into GLuc WGE expression plasmid	CCCTTCTATCCCCACCGCGCGATGCACCAAATAAAATTAAATTTCTA
Reverse primer to amplify PF3D7_1013700 (PF10_0134) and clone into GLuc WGE expression plasmid	TTCGTTGTTCTCGGTGGGCTTTTTTTTCCAAGAAAAAAGCTTTT
Forward primer to amplify PF3D7_1016300 (PF10_0159) and clone into GLuc WGE expression plasmid	CCCTTCTATCCCCACCGCGCGATGGGAGAAGATACGTGTGCA
Reverse primer to amplify PF3D7_1016300 (PF10_0159) and clone into GLuc WGE expression plasmid	TTCGTTGTTCTCGGTGGGCTTTGCTTCGTTATTATCAGCATTTTG
Forward primer to amplify PF3D7_1016400 (PF10_0160) and clone into GLuc WGE expression plasmid	CCCTTCTATCCCCACCGCGCGATGTTTGGGAGTGTTCGTAATATATTT
Reverse primer to amplify PF3D7_1016400 (PF10_0160) and clone into GLuc WGE expression plasmid	TTCGTTGTTCTCGGTGGGCTTCATTTTAGAAAACCACCATGGATG
Forward primer to amplify PF3D7_1016600 (PF10_0161) and clone into GLuc WGE expression plasmid	CCCTTCTATCCCCACCGCGCGATGATAAACTTGAAGGGTGAACA
Reverse primer to amplify PF3D7_1016600 (PF10_0161) and clone into GLuc WGE expression plasmid	TTCGTTGTTCTCGGTGGGCTTTAGAAAGAATAAATCAGAATATTTTATACAGGTC
Forward primer to amplify PF3D7_1016700 (PF10_0162) and clone into GLuc WGE expression plasmid	CCCTTCTATCCCCACCGCGCGATGGTATGTTTTCAAAACCAACATG
Reverse primer to amplify PF3D7_1016700 (PF10_0162) and clone into GLuc WGE expression plasmid	TTCGTTGTTCTCGGTGGGCTTGTCCATAGTAAGGAATGTTATCCACTC
Forward primer to amplify PF3D7_1016800 (PF10_0163) and clone into GLuc WGE expression plasmid	CCCTTCTATCCCCACCGCGCGATGGTTATATTAAAAAATTTGGAAAAA
Reverse primer to amplify PF3D7_1016800 (PF10_0163) and clone into GLuc WGE expression plasmid	TTCGTTGTTCTCGGTGGGCTTTAATCCTTCACGAGATTTATAAACTTC
Forward primer to amplify PF3D7_1033000 (PF10_0321) and clone into GLuc WGE expression plasmid	CCCTTCTATCCCCACCGCGCGATGAATTGTTGTGTAAAAAAGGTTGATG
Reverse primer to amplify PF3D7_1033000 (PF10_0321) and clone into GLuc WGE expression plasmid	TTCGTTGTTCTCGGTGGGCTTTACCTTTATTGGTGCTGGACTATT
Forward primer to amplify PF3D7_1038400 (PF10_0374) and clone into GLuc WGE expression plasmid	CCCTTCTATCCCCACCGCGCGATGAATGAATACGAGATGAAAACAAA
Reverse primer to amplify PF3D7_1038400 (PF10_0374) and clone into GLuc WGE expression plasmid	TTCGTTGTTCTCGGTGGGCTTTTTCCCCTTTTCTTTTTCTTTC
Forward primer to amplify PF3D7_1039000 (PF10_0380) and clone into GLuc WGE expression plasmid	CCCTTCTATCCCCACCGCGCGATGTATTCCTCAAGTAATGATAATTTGA
Reverse primer to amplify PF3D7_1039000 (PF10_0380) and clone into GLuc WGE expression plasmid	TTCGTTGTTCTCGGTGGGCTTTTCATCATAAAACCACCAAGGG
Forward primer to amplify PF3D7_1039100 (PF10_0381) and clone into GLuc WGE expression plasmid	CCCTTCTATCCCCACCGCGCGATGAATGAATTTTTTAATAATTATAATGA
Reverse primer to amplify PF3D7_1039100 (PF10_0381) and clone into GLuc WGE expression plasmid	TTCGTTGTTCTCGGTGGGCTTTCCAACTGATTCTATAATATAGCTTGA
Forward primer to amplify PF3D7_1102200 (PF11_0034) and clone into GLuc WGE expression plasmid	CCCTTCTATCCCCACCGCGCGATGAATGAATTTTTTAATAATTATAATGA
Reverse primer to amplify PF3D7_1102200 (PF11_0034) and clone into GLuc WGE expression plasmid	TTCGTTGTTCTCGGTGGGCTTAAAATCAACTTTGTCTTCTCCA
Forward primer to amplify PF3D7_1102300 (PF11_0035) and clone into GLuc WGE expression plasmid	CCCTTCTATCCCCACCGCGCGATGAAACATCCAGATGATAATCAATTT
Reverse primer to amplify PF3D7_1102300 (PF11_0035) and clone into GLuc WGE expression plasmid	TTCGTTGTTCTCGGTGGGCTTGACATTTTCCATTTTCATTTTTTCTTG
Forward primer to amplify PF3D7_1102500 (PF11_0037) and clone into GLuc WGE expression plasmid	CCCTTCTATCCCCACCGCGCGATGGATGAGTTAATAAGAAAGGATTCAAG
Reverse primer to amplify PF3D7_1102500 (PF11_0037) and clone into GLuc WGE expression plasmid	TTCGTTGTTCTCGGTGGGCTTCCTATATAAGGAGCTTCTGTAATACTATTTTC
Forward primer to amplify PF3D7_1102900 (PF11_0041) and clone into GLuc WGE expression plasmid	CCCTTCTATCCCCACCGCGCGATGCATGTTAAGCATCTATGGAAA
Reverse primer to amplify PF3D7_1102900 (PF11_0041) and clone into GLuc WGE expression plasmid	TTCGTTGTTCTCGGTGGGCTTATTATTATTATTTTTATACCATTCCTGTTTT
Forward primer to amplify PF3D7_1120500 (PF11_0212) and clone into GLuc WGE expression plasmid	CCCTTCTATCCCCACCGCGCGATGAATGAATTGAAACATTTGAAATACA
Reverse primer to amplify PF3D7_1120500 (PF11_0212) and clone into GLuc WGE expression plasmid	TTCGTTGTTCTCGGTGGGCTTTTTTGTAAAATGTTGTTTTAAATATTCAA
Forward primer to amplify PF3D7_1149100 (PF11_0508) and clone into GLuc WGE expression plasmid	CCCTTCTATCCCCACCGCGCGATGACAGAACCATTAGATGAAAATT
Reverse primer to amplify PF3D7_1149100 (PF11_0508) and clone into GLuc WGE expression plasmid	TTCGTTGTTCTCGGTGGGCTTTTGAGCTCTTCTTAATTTATCATTTGTC
Forward primer to amplify PF3D7_1149300 (PF11_0510) and clone into GLuc WGE expression plasmid	CCCTTCTATCCCCACCGCGCGATGGAAGAATGTATTTATAAAGGTGATGA
Reverse primer to amplify PF3D7_1149300 (PF11_0510) and clone into GLuc WGE expression plasmid	TTCGTTGTTCTCGGTGGGCTTTTCTTTCCACCATGGATTTTTAC
Forward primer to amplify PF3D7_1149600 (PF11_0513) and clone into GLuc WGE expression plasmid	CCCTTCTATCCCCACCGCGCGATGACGAGTAGTTCTATAAGTTCAGG
Reverse primer to amplify PF3D7_1149600 (PF11_0513) and clone into GLuc WGE expression plasmid	TTCGTTGTTCTCGGTGGGCTTATTTTCCTCCCTATACGATTCCA
Forward primer to amplify PF3D7_1301200 (PF13_0010) and clone into GLuc WGE expression plasmid	CCCTTCTATCCCCACCGCGCGATGTGCGAATTTGCTTGTAC
Reverse primer to amplify PF3D7_1301200 (PF13_0010) and clone into GLuc WGE expression plasmid	TTCGTTGTTCTCGGTGGGCTTGGAACTTTCATCATTTGGATCTG
Forward primer to amplify PF3D7_1301400 (PF13_0073) and clone into GLuc WGE expression plasmid	CCCTTCTATCCCCACCGCGCGATGCCATCTTCACATGGCTCTT
Reverse primer to amplify PF3D7_1301400 (PF13_0073) and clone into GLuc WGE expression plasmid	TTCGTTGTTCTCGGTGGGCTTGTGTCTTAAGCTAAGAAGCTTATTTCTTC
Forward primer to amplify PF3D7_1401000 (PF14_0010) and clone into GLuc WGE expression plasmid	CCCTTCTATCCCCACCGCGCGATGGGTAAAAGTACCAGTAAAAAAAACG
Reverse primer to amplify PF3D7_1401000 (PF14_0010) and clone into GLuc WGE expression plasmid	TTCGTTGTTCTCGGTGGGCTTGGAACTTTCATCATTTGGATCTGTG
Forward primer to amplify PF3D7_1401100 (PF14_0013) and clone into GLuc WGE expression plasmid	CCCTTCTATCCCCACCGCGCGATGTCACAAGAAAACCATAATTCGTC
Reverse primer to amplify PF3D7_1401100 (PF14_0013) and clone into GLuc WGE expression plasmid	TTCGTTGTTCTCGGTGGGCTTTTCATTAGAACTTTCTAACATTAAGCTTCC
Forward primer to amplify PF3D7_1401300 (PF14_0015) and clone into GLuc WGE expression plasmid	CCCTTCTATCCCCACCGCGCGATGGTAATTAAAGATGGTATAGGGGC
Reverse primer to amplify PF3D7_1401300 (PF14_0015) and clone into GLuc WGE expression plasmid	TTCGTTGTTCTCGGTGGGCTTTGTTTTATATTGACCATTTTTATCAATAGG
Forward primer to amplify PF3D7_1401600 (PF14_0018) and clone into GLuc WGE expression plasmid	CCCTTCTATCCCCACCGCGCGATGAATAAGGGAGTTACGTATGAGTC
Reverse primer to amplify PF3D7_1401600 (PF14_0018) and clone into GLuc WGE expression plasmid	TTCGTTGTTCTCGGTGGGCTTTATGGTCACATATCTGATCTTTGGAC
Forward primer to amplify PF3D7_1401700 (PF14_0019) and clone into GLuc WGE expression plasmid	CCCTTCTATCCCCACCGCGCGATGAGGGAAAGTTCACAATATTTACAA
Reverse primer to amplify PF3D7_1401700 (PF14_0019) and clone into GLuc WGE expression plasmid	TTCGTTGTTCTCGGTGGGCTTATGTCTATATCTATAAGATGGTAAATTTTCA
Forward primer to amplify PF3D7_1407800 (PF14_0075) and clone into GLuc WGE expression plasmid	CCCTTCTATCCCCACCGCGCGATGGTTATTAAAAACACAAAACACACAAC
Reverse primer to amplify PF3D7_1407800 (PF14_0075) and clone into GLuc WGE expression plasmid	TTCGTTGTTCTCGGTGGGCTTTAAATTTTTAGCTACTGCAAAACCAAC
Forward primer to amplify PF3D7_1425900 (PF14_0239) and clone into GLuc WGE expression plasmid	CCCTTCTATCCCCACCGCGCGATGATATTATTCGACATGATGAAAGAAGA
Reverse primer to amplify PF3D7_1425900 (PF14_0239) and clone into GLuc WGE expression plasmid	TTCGTTGTTCTCGGTGGGCTTTGTAGCTATTGCTTCTCTAGAGTTTG
Forward primer to amplify PF3D7_1430200 (PF14_0281) and clone into GLuc WGE expression plasmid	CCCTTCTATCCCCACCGCGCGATGGTAGATAAACATAGAGGATTGTATT
Reverse primer to amplify PF3D7_1430200 (PF14_0281) and clone into GLuc WGE expression plasmid	TTCGTTGTTCTCGGTGGGCTTTAAATTATTTATTTTATTATGTAAGGAACTG
Forward primer to amplify PF3D7_1458000 (PF14_0553) and clone into GLuc WGE expression plasmid	CCCTTCTATCCCCACCGCGCGATGAAATATAAAAAATTTATCAACGAAAA
Reverse primer to amplify PF3D7_1458000 (PF14_0553) and clone into GLuc WGE expression plasmid	TTCGTTGTTCTCGGTGGGCTTCAAGATAGGATAGAAGACTTCCTCACC
Forward primer to amplify PF3D7_1464600 (PF14_0614-1) and clone into GLuc WGE expression plasmid	CCCTTCTATCCCCACCGCGCGATGTATGAAAATATTAATAATTCCGAAAATGAAG
Reverse primer to amplify PF3D7_1464600 (PF14_0614-1) and clone into GLuc WGE expression plasmid	TTCGTTGTTCTCGGTGGGCTTTAATTTTACTACTTGTACCTTTAGCATTATTC
Forward primer to amplify PF3D7_1464600 (PF14_0614-2) and clone into GLuc WGE expression plasmid	CCCTTCTATCCCCACCGCGCGATGAATGATAAGAATTTACATAAAATTAAAGCC
Reverse primer to amplify PF3D7_1464600 (PF14_0614-2) and clone into GLuc WGE expression plasmid	TTCGTTGTTCTCGGTGGGCTTCCTTGATATTCTATTAAGGGAATCTT
Forward primer to amplify PF3D7_1476200 (PF14_0730) and clone into GLuc WGE expression plasmid	CCCTTCTATCCCCACCGCGCGATGGGCTACCTCAACCTTTATTCTC
Reverse primer to amplify PF3D7_1476200 (PF14_0730) and clone into GLuc WGE expression plasmid	TTCGTTGTTCTCGGTGGGCTTTTTCCAAGTTTTAATTTTATTTTTAGTTTC
Forward primer to amplify PF3D7_1476300 (PF14_0732) and clone into GLuc WGE expression plasmid	CCCTTCTATCCCCACCGCGCGATGAACAATAATGTAGATAAACATTTAAA
Reverse primer to amplify PF3D7_1476300 (PF14_0732) and clone into GLuc WGE expression plasmid	TTCGTTGTTCTCGGTGGGCTTGACAAGGGTTCTTCGAAAAT
Forward primer to amplify PF3D7_1476400 (PF14_0733) and clone into GLuc WGE expression plasmid	CCCTTCTATCCCCACCGCGCGATGATAGAGTCTGTGAATAATGGATCAA
Reverse primer to amplify PF3D7_1476400 (PF14_0733) and clone into GLuc WGE expression plasmid	TTCGTTGTTCTCGGTGGGCTTAATCGGATCATATAATATTTTATATAATTTT
Forward primer to amplify PF3D7_1477000 (PF14_0740) and clone into GLuc WGE expression plasmid	CCCTTCTATCCCCACCGCGCGATGTACCAAATATGTAATAATTCAAAATATTTTA
Reverse primer to amplify PF3D7_1477000 (PF14_0740) and clone into GLuc WGE expression plasmid	TTCGTTGTTCTCGGTGGGCTTCTTTTTATTCTTTTCTTCTCTTTCAAGTC
Forward primer to amplify PF3D7_1477300 (PF14_0744) and clone into GLuc WGE expression plasmid	CCCTTCTATCCCCACCGCGCGATGTTAGTACTTGCTAATTATCCTTCTTCA
Reverse primer to amplify PF3D7_1477300 (PF14_0744) and clone into GLuc WGE expression plasmid	TTCGTTGTTCTCGGTGGGCTTCATATGTCTGGTAATTAAAACTTTATAGAA
Forward primer to amplify PF3D7_1477500 (PF14_0746) and clone into GLuc WGE expression plasmid	CCCTTCTATCCCCACCGCGCGATGAATGAAAAAGAAAAAGAAAAAGAA
Reverse primer to amplify PF3D7_1477500 (PF14_0746) and clone into GLuc WGE expression plasmid	TTCGTTGTTCTCGGTGGGCTTAATGGTACCTTTTCTTAATCTTTTATCTC
Forward primer to amplify PF3D7_1477700 (PF14_0748) and clone into GLuc WGE expression plasmid	CCCTTCTATCCCCACCGCGCGATGGATACCCCACGAAATGA
Reverse primer to amplify PF3D7_1477700 (PF14_0748) and clone into GLuc WGE expression plasmid	TTCGTTGTTCTCGGTGGGCTTTTCTGTACTTTCTTTTGGTGTATTATTT
Forward primer to amplify PF3D7_1478000 (PF14_0752) and clone into GLuc WGE expression plasmid	CCCTTCTATCCCCACCGCGCGATGGTAAAAACTCCTAAGAATGAAAAA
Reverse primer to amplify PF3D7_1478000 (PF14_0752) and clone into GLuc WGE expression plasmid	TTCGTTGTTCTCGGTGGGCTTTTTTTTATTAGTTTTTTTTAATGAAAAGA
Forward primer to amplify PF3D7_1478800 (PF14_0760) and clone into GLuc WGE expression plasmid	CCCTTCTATCCCCACCGCGCGATGACCTATTCAAATATTGATGAGACAAC
Reverse primer to amplify PF3D7_1478800 (PF14_0760) and clone into GLuc WGE expression plasmid	TTCGTTGTTCTCGGTGGGCTTAAGCCACCAACATTTTTGTATATTTAG
Forward primer to amplify PF3D7_1479200 (PF14_0763) and clone into GLuc WGE expression plasmid	CCCTTCTATCCCCACCGCGCGATGGTAGAAAAAAATAATAAGGGTTCAA
Reverse primer to amplify PF3D7_1479200 (PF14_0763) and clone into GLuc WGE expression plasmid	TTCGTTGTTCTCGGTGGGCTTCTTATTTACTTTTTGTTCAATTTTTTGT
Forward primer to amplify PF3D7_0101200 (PFA0060w) and clone into GLuc WGE expression plasmid	CCCTTCTATCCCCACCGCGCGATGAATAATAAAAAATGGTATAAGAAATATA
Reverse primer to amplify PF3D7_0101200 (PFA0060w) and clone into GLuc WGE expression plasmid	TTCGTTGTTCTCGGTGGGCTTTTTAAATATTTTTAAATCATGTTCTGTGTG
Forward primer to amplify PF3D7_0102300 (PFA0115w) and clone into GLuc WGE expression plasmid	CCCTTCTATCCCCACCGCGCGATGTGTTTAAATACACAACCAATAAGTAA
Reverse primer to amplify PF3D7_0102300 (PFA0115w) and clone into GLuc WGE expression plasmid	TTCGTTGTTCTCGGTGGGCTTATAATTATCTATATCATCTGGGTTTAGAGA
Forward primer to amplify PF3D7_0102600 (PFA0130c) and clone into GLuc WGE expression plasmid	CCCTTCTATCCCCACCGCGCGATGAGTCGAAAAGATTTAGAGAAAAAAGG
Reverse primer to amplify PF3D7_0102600 (PFA0130c) and clone into GLuc WGE expression plasmid	TTCGTTGTTCTCGGTGGGCTTATTCTTATAAGACCACCAAGGGTGT
Forward primer to amplify PF3D7_0104200 (PFA0210c) and clone into GLuc WGE expression plasmid	CCCTTCTATCCCCACCGCGCGATGAATAAAGAAGAATCTCTTGAGACTGC
Reverse primer to amplify PF3D7_0104200 (PFA0210c) and clone into GLuc WGE expression plasmid	TTCGTTGTTCTCGGTGGGCTTGTCCTTATTAAAAAATATACCAAATATTTT
Forward primer to amplify PF3D7_0106100 (PFA0300c) and clone into GLuc WGE expression plasmid	CCCTTCTATCCCCACCGCGCGATGACTATTGATGTTATGATAAATAATATTA
Reverse primer to amplify PF3D7_0106100 (PFA0300c) and clone into GLuc WGE expression plasmid	TTCGTTGTTCTCGGTGGGCTTTATTTTAAAGGACACCGAAACGTAG
Forward primer to amplify PF3D7_0112900 (PFA0615w) and clone into GLuc WGE expression plasmid	CCCTTCTATCCCCACCGCGCGATGGGTTCAAGTGAATCTAAGGA
Reverse primer to amplify PF3D7_0112900 (PFA0615w) and clone into GLuc WGE expression plasmid	TTCGTTGTTCTCGGTGGGCTTACATTCAAAATTTTTGAAATTTTCA
Forward primer to amplify PF3D7_0113000 (PFA0620c) and clone into GLuc WGE expression plasmid	CCCTTCTATCCCCACCGCGCGATGACCGAATTAGAAAAAAATAAAGATG
Reverse primer to amplify PF3D7_0113000 (PFA0620c) and clone into GLuc WGE expression plasmid	TTCGTTGTTCTCGGTGGGCTTAATTTTGGCATTTTTTCTCAA
Forward primer to amplify PF3D7_0113300 (PFA0635c) and clone into GLuc WGE expression plasmid	CCCTTCTATCCCCACCGCGCGATGTATAAAGACACATTACAAATTAAAGT
Reverse primer to amplify PF3D7_0113300 (PFA0635c) and clone into GLuc WGE expression plasmid	TTCGTTGTTCTCGGTGGGCTTAAAATGGCGCTCTAAAAAGTTGG
Forward primer to amplify PF3D7_0113400 (PFA0640c) and clone into GLuc WGE expression plasmid	CCCTTCTATCCCCACCGCGCGATGTATCAACAATTTTTGGAAAATCA
Reverse primer to amplify PF3D7_0113400 (PFA0640c) and clone into GLuc WGE expression plasmid	TTCGTTGTTCTCGGTGGGCTTCCCTATACCATCTAAAAAATAACATATAA
Forward primer to amplify PF3D7_0113700 (PFA0660w) and clone into GLuc WGE expression plasmid	CCCTTCTATCCCCACCGCGCGATGGGTAATAAAAATTTCTTTTTTAATAAGG
Reverse primer to amplify PF3D7_0113700 (PFA0660w) and clone into GLuc WGE expression plasmid	TTCGTTGTTCTCGGTGGGCTTATAACTCTCTTTAAATATCTCTTTTATCAA
Forward primer to amplify PF3D7_0114000 (PFA0675w) and clone into GLuc WGE expression plasmid	CCCTTCTATCCCCACCGCGCGATGGAAGAAAAGGAAAGATTAAAAATGT
Reverse primer to amplify PF3D7_0114000 (PFA0675w) and clone into GLuc WGE expression plasmid	TTCGTTGTTCTCGGTGGGCTTATTAACCTTCTGTAATATCATTTTACCCA
Forward primer to amplify PF3D7_0114500 (PFA0700c) and clone into GLuc WGE expression plasmid	CCCTTCTATCCCCACCGCGCGATGCCACACAAATCACATATATTGA
Reverse primer to amplify PF3D7_0114500 (PFA0700c) and clone into GLuc WGE expression plasmid	TTCGTTGTTCTCGGTGGGCTTTTGAAAACAAAAGAAAGAACAAGG
Forward primer to amplify PF3D7_0115100 (PFA0735w) and clone into GLuc WGE expression plasmid	CCCTTCTATCCCCACCGCGCGATGTTACAAAGGATTGTTAAAGGTAGA
Reverse primer to amplify PF3D7_0115100 (PFA0735w) and clone into GLuc WGE expression plasmid	TTCGTTGTTCTCGGTGGGCTTTTTTTTATAATTTTTTTTTTTTCTTGAAG
Forward primer to amplify PF3D7_0201700 (PFB0085c) and clone into GLuc WGE expression plasmid	CCCTTCTATCCCCACCGCGCGATGAAAGACAACTTATCAAATTCACTTG
Reverse primer to amplify PF3D7_0201700 (PFB0085c) and clone into GLuc WGE expression plasmid	TTCGTTGTTCTCGGTGGGCTTTTCATTATTAACCATTTTTGAAACA
Forward primer to amplify PF3D7_0201800 (PFB0090c) and clone into GLuc WGE expression plasmid	CCCTTCTATCCCCACCGCGCGATGACTCAAAGAAATTTCAAATCAAAA
Reverse primer to amplify PF3D7_0201800 (PFB0090c) and clone into GLuc WGE expression plasmid	TTCGTTGTTCTCGGTGGGCTTAAAACCATTTCCTCCTAATGCTTC
Forward primer to amplify PF3D7_0201900 (PFB0095c-1) and clone into GLuc WGE expression plasmid	CCCTTCTATCCCCACCGCGCGATGGTTTTGGGGAATACAAGG
Reverse primer to amplify PF3D7_0201900 (PFB0095c-1) and clone into GLuc WGE expression plasmid	TTCGTTGTTCTCGGTGGGCTTTTTCATTATATTCTTCCAGATTTTCATGC
Forward primer to amplify PF3D7_0201900 (PFB0095c-2) and clone into GLuc WGE expression plasmid	CCCTTCTATCCCCACCGCGCGATGGAATATGATCAAACAGAATTAGCA
Reverse primer to amplify PF3D7_0201900 (PFB0095c-2) and clone into GLuc WGE expression plasmid	TTCGTTGTTCTCGGTGGGCTTCTTTAAACCAGTATTTTGTTGTCCTTTAC
Forward primer to amplify PF3D7_0201900 (PFB0095c-3) and clone into GLuc WGE expression plasmid	CCCTTCTATCCCCACCGCGCGATGGATACACCTAATGAAAGACAACA
Reverse primer to amplify PF3D7_0201900 (PFB0095c-3) and clone into GLuc WGE expression plasmid	TTCGTTGTTCTCGGTGGGCTTATTTTTTTTTCCTCTCAAATTTTTTTTGG
Forward primer to amplify PF3D7_0219800 (PFB0905c) and clone into GLuc WGE expression plasmid	CCCTTCTATCCCCACCGCGCGATGAAATTCAAGAAACTGATTCAAAAG
Reverse primer to amplify PF3D7_0219800 (PFB0905c) and clone into GLuc WGE expression plasmid	TTCGTTGTTCTCGGTGGGCTTTACATGTATATATTTATACTTCCTTGGGGG
Forward primer to amplify PF3D7_0220100 (PFB0920w) and clone into GLuc WGE expression plasmid	CCCTTCTATCCCCACCGCGCGATGAGTGTTAGATCCAAAAATTCG
Reverse primer to amplify PF3D7_0220100 (PFB0920w) and clone into GLuc WGE expression plasmid	TTCGTTGTTCTCGGTGGGCTTATTTTCCTCTGGATTTTCACTAAATTG
Forward primer to amplify PF3D7_0221700 (PFB0970c) and clone into GLuc WGE expression plasmid	CCCTTCTATCCCCACCGCGCGATGCCATTTTTTTTAGAACTAAACGA
Reverse primer to amplify PF3D7_0221700 (PFB0970c) and clone into GLuc WGE expression plasmid	TTCGTTGTTCTCGGTGGGCTTTACGAAAAGATAACAAGGTCTAGATAATCC
Forward primer to amplify PF3D7_0222200 (PFB0990c) and clone into GLuc WGE expression plasmid	CCCTTCTATCCCCACCGCGCGATGAATAATAAAAAATGGTATAAGAAATA
Reverse primer to amplify PF3D7_0222200 (PFB0990c) and clone into GLuc WGE expression plasmid	TTCGTTGTTCTCGGTGGGCTTTTTAAATATTTTTAAATCATGTTCTGTGTG
Forward primer to amplify PF3D7_0301200 (PFC0060c) and clone into GLuc WGE expression plasmid	CCCTTCTATCCCCACCGCGCGATGCACGATTATGTAAAAGATTGTTC
Reverse primer to amplify PF3D7_0301200 (PFC0060c) and clone into GLuc WGE expression plasmid	TTCGTTGTTCTCGGTGGGCTTTTTCTTAGACGTAAACCAAGGATG
Forward primer to amplify PF3D7_0301300 (PFC0065c) and clone into GLuc WGE expression plasmid	CCCTTCTATCCCCACCGCGCGATGACGGAATTAAATAAGAGGTCAG
Reverse primer to amplify PF3D7_0301300 (PFC0065c) and clone into GLuc WGE expression plasmid	TTCGTTGTTCTCGGTGGGCTTTGTGGTACATCCATTTTTATCAACAG
Forward primer to amplify PF3D7_0301500 (PFC0075c) and clone into GLuc WGE expression plasmid	CCCTTCTATCCCCACCGCGCGATGGAATATCATTTTAATACAATAAAAGAC
Reverse primer to amplify PF3D7_0301500 (PFC0075c) and clone into GLuc WGE expression plasmid	TTCGTTGTTCTCGGTGGGCTTTCTTTCGTCCTCTTCATCTCGA
Forward primer to amplify PF3D7_0301600 (PFC0080c) and clone into GLuc WGE expression plasmid	CCCTTCTATCCCCACCGCGCGATGAGTTATGTATTTAATTCCCGTTTGG
Reverse primer to amplify PF3D7_0301600 (PFC0080c) and clone into GLuc WGE expression plasmid	TTCGTTGTTCTCGGTGGGCTTATATATATCATATATATTACTGCCTACACGAC
Forward primer to amplify PF3D7_0301800 (PFC0090w) and clone into GLuc WGE expression plasmid	CCCTTCTATCCCCACCGCGCGATGACAAGGTCAGAAGAAGACGA
Reverse primer to amplify PF3D7_0301800 (PFC0090w) and clone into GLuc WGE expression plasmid	TTCGTTGTTCTCGGTGGGCTTGTTAAATAAACTTTTAACCCACGTATTACA
Forward primer to amplify PF3D7_0310400 (PFC0435w) and clone into GLuc WGE expression plasmid	CCCTTCTATCCCCACCGCGCGATGACCTATAAGAATATAAAAGAAAATGA
Reverse primer to amplify PF3D7_0310400 (PFC0435w) and clone into GLuc WGE expression plasmid	TTCGTTGTTCTCGGTGGGCTTCAACTCATCTGTGTCAAAATCAAAAG
Forward primer to amplify PF3D7_0313200 (PFC0555c) and clone into GLuc WGE expression plasmid	CCCTTCTATCCCCACCGCGCGATGTGGGCCAAGTTTCTAATAAAAG
Reverse primer to amplify PF3D7_0313200 (PFC0555c) and clone into GLuc WGE expression plasmid	TTCGTTGTTCTCGGTGGGCTTATCTATTTGTGTTTGGTTATAATTTTCCT
Forward primer to amplify PF3D7_0401800 (PFD0080c) and clone into GLuc WGE expression plasmid	CCCTTCTATCCCCACCGCGCGATGGAAAAAGCAGAGGATGA
Reverse primer to amplify PF3D7_0401800 (PFD0080c) and clone into GLuc WGE expression plasmid	TTCGTTGTTCTCGGTGGGCTTATCTTGTATCATGACTTTAGATTCTTCTTG
Forward primer to amplify PF3D7_0402000 (PFD0090c) and clone into GLuc WGE expression plasmid	CCCTTCTATCCCCACCGCGCGATGTTACAAAAGGGAAATCAACCTTG
Reverse primer to amplify PF3D7_0402000 (PFD0090c) and clone into GLuc WGE expression plasmid	TTCGTTGTTCTCGGTGGGCTTATTGTTTTTTTTTAATTCTTTTTTCACCTC
Forward primer to amplify PF3D7_0402100 (PFD0095c) and clone into GLuc WGE expression plasmid	CCCTTCTATCCCCACCGCGCGATGACAAGTTCACTAGAATCTGATGAAG
Reverse primer to amplify PF3D7_0402100 (PFD0095c) and clone into GLuc WGE expression plasmid	TTCGTTGTTCTCGGTGGGCTTTTGCTCATCATTCAAAGTTGACA
Forward primer to amplify PF3D7_0402400 (PFD0115c) and clone into GLuc WGE expression plasmid	CCCTTCTATCCCCACCGCGCGATGTTTTCAAATAGTTATTATTATGATGAGCC
Reverse primer to amplify PF3D7_0402400 (PFD0115c) and clone into GLuc WGE expression plasmid	TTCGTTGTTCTCGGTGGGCTTTTCTACTACAGAATCTGCTGTGTTAAA
Forward primer to amplify PF3D7_0422000 (PFD1035w) and clone into GLuc WGE expression plasmid	CCCTTCTATCCCCACCGCGCGATGAAAAATAAAAATTATAAAGGAACTATT
Reverse primer to amplify PF3D7_0422000 (PFD1035w) and clone into GLuc WGE expression plasmid	TTCGTTGTTCTCGGTGGGCTTTTCCCTTTTCTTGAATTTTTTTAATGC
Forward primer to amplify PF3D7_0424000 (PFD1140w) and clone into GLuc WGE expression plasmid	CCCTTCTATCCCCACCGCGCGATGCCCAACAATTCTAGAAACAGC
Reverse primer to amplify PF3D7_0424000 (PFD1140w) and clone into GLuc WGE expression plasmid	TTCGTTGTTCTCGGTGGGCTTATTAGACAAAGCATCAATAATTTTTTTTTCAC
Forward primer to amplify PF3D7_0424500 (PFD1165w) and clone into GLuc WGE expression plasmid	CCCTTCTATCCCCACCGCGCGATGGTATGGGATAATAATAATAATAATGA
Reverse primer to amplify PF3D7_0424500 (PFD1165w) and clone into GLuc WGE expression plasmid	TTCGTTGTTCTCGGTGGGCTTGTTAGACCACCAGGGATGCTTA
Forward primer to amplify PF3D7_0424600 (PFD1170c) and clone into GLuc WGE expression plasmid	CCCTTCTATCCCCACCGCGCGATGGGACAATCTACAGATGAATATAGTG
Reverse primer to amplify PF3D7_0424600 (PFD1170c) and clone into GLuc WGE expression plasmid	TTCGTTGTTCTCGGTGGGCTTTATATCAATAAAATTTTTACTACGCATGATAG
Forward primer to amplify PF3D7_0424700 (PFD1175w) and clone into GLuc WGE expression plasmid	CCCTTCTATCCCCACCGCGCGATGTGTTTTAGGGGTAAAAGTGCG
Reverse primer to amplify PF3D7_0424700 (PFD1175w) and clone into GLuc WGE expression plasmid	TTCGTTGTTCTCGGTGGGCTTATCTTCATTAATCCACCATGGATG
Forward primer to amplify PF3D7_0424900 (PFD1185w) and clone into GLuc WGE expression plasmid	CCCTTCTATCCCCACCGCGCGATGGTAGAAAAAAGTAAGGGGCA
Reverse primer to amplify PF3D7_0424900 (PFD1185w) and clone into GLuc WGE expression plasmid	TTCGTTGTTCTCGGTGGGCTTATACTTTTTACGATTAGCAATTTTATTAACA
Forward primer to amplify PF3D7_0425400 (PFD1215w) and clone into GLuc WGE expression plasmid	CCCTTCTATCCCCACCGCGCGATGGTAGAAAAAAATAAGACGTCAAAAAG
Reverse primer to amplify PF3D7_0425400 (PFD1215w) and clone into GLuc WGE expression plasmid	TTCGTTGTTCTCGGTGGGCTTTTTCTCTTCATTTATTATTGTTTCATAAAA
Forward primer to amplify PF3D7_0500800 (PFE0040c-1) and clone into GLuc WGE expression plasmid	CCCTTCTATCCCCACCGCGCGATGACTGAACCACCGATGAGTT
Reverse primer to amplify PF3D7_0500800 (PFE0040c-1) and clone into GLuc WGE expression plasmid	TTCGTTGTTCTCGGTGGGCTTCTATCACTTTATCTTTACTTTCAGTATGATTTTC
Forward primer to amplify PF3D7_0500800 (PFE0040c-2) and clone into GLuc WGE expression plasmid	CCCTTCTATCCCCACCGCGCGATGAAAAAAGAAATTGAAAAACAAGAAG
Reverse primer to amplify PF3D7_0500800 (PFE0040c-2) and clone into GLuc WGE expression plasmid	TTCGTTGTTCTCGGTGGGCTTTTCATCAATAAACTTAAACATTGTATCATCTC
Forward primer to amplify PF3D7_0500900 (PFE0045c) and clone into GLuc WGE expression plasmid	CCCTTCTATCCCCACCGCGCGATGAGTGTTAATGTTATTGTTAATGAAAA
Reverse primer to amplify PF3D7_0500900 (PFE0045c) and clone into GLuc WGE expression plasmid	TTCGTTGTTCTCGGTGGGCTTAAGGGAAAAATCATTTTCTTTAGTAAACC
Forward primer to amplify PF3D7_0501000 (PFE0050w) and clone into GLuc WGE expression plasmid	CCCTTCTATCCCCACCGCGCGATGCAAGAAGATCAATACATAAGGAACC
Reverse primer to amplify PF3D7_0501000 (PFE0050w) and clone into GLuc WGE expression plasmid	TTCGTTGTTCTCGGTGGGCTTTTTATTTGATTCTTGTTCGTTACGTAGTG
Forward primer to amplify PF3D7_0501100 (PFE0055c) and clone into GLuc WGE expression plasmid	CCCTTCTATCCCCACCGCGCGATGTTTAACTCGGGATCATCA
Reverse primer to amplify PF3D7_0501100 (PFE0055c) and clone into GLuc WGE expression plasmid	TTCGTTGTTCTCGGTGGGCTTATACGTATTTTCCAAGGTTTCC
Forward primer to amplify PF3D7_0532300 (PFE1600w) and clone into GLuc WGE expression plasmid	CCCTTCTATCCCCACCGCGCGATGAAAAAACCACTAAATGTTGACATG
Reverse primer to amplify PF3D7_0532300 (PFE1600w) and clone into GLuc WGE expression plasmid	TTCGTTGTTCTCGGTGGGCTTTTGATTGTTAGAGACTTCATCATTATGTTC
Forward primer to amplify PF3D7_0532400 (PFE1605w) and clone into GLuc WGE expression plasmid	CCCTTCTATCCCCACCGCGCGATGAGGTTTATTTATTATAATCCTAATGTT
Reverse primer to amplify PF3D7_0532400 (PFE1605w) and clone into GLuc WGE expression plasmid	TTCGTTGTTCTCGGTGGGCTTATTTTTTTTTTTATTTTCTTTTCCAG
Forward primer to amplify PF3D7_0532500 (PFE1610w) and clone into GLuc WGE expression plasmid	CCCTTCTATCCCCACCGCGCGATGTATGATATGTCCTACGAAAGGCG
Reverse primer to amplify PF3D7_0532500 (PFE1610w) and clone into GLuc WGE expression plasmid	TTCGTTGTTCTCGGTGGGCTTTTTTGTTTTTTTCCTCAAATGTTT
Forward primer to amplify PF3D7_0532600 (PFE1615c) and clone into GLuc WGE expression plasmid	CCCTTCTATCCCCACCGCGCGATGTTGGAATTTATTACATTGGAAGAG
Reverse primer to amplify PF3D7_0532600 (PFE1615c) and clone into GLuc WGE expression plasmid	TTCGTTGTTCTCGGTGGGCTTAGTATAAAATATTCCATCAGGTACCCTTG
Forward primer to amplify PF3D7_0601500 (PFF0075c) and clone into GLuc WGE expression plasmid	CCCTTCTATCCCCACCGCGCGATGCGTAAAATTTCATCATCTGAAG
Reverse primer to amplify PF3D7_0601500 (PFF0075c) and clone into GLuc WGE expression plasmid	TTCGTTGTTCTCGGTGGGCTTATTATTTATAATGTTATGCATATATACCTCAT
Forward primer to amplify PF3D7_0601700 (PFF0085w) and clone into GLuc WGE expression plasmid	CCCTTCTATCCCCACCGCGCGATGTTAAAAAGTATAAAGAATAGAGGTTTAA
Reverse primer to amplify PF3D7_0601700 (PFF0085w) and clone into GLuc WGE expression plasmid	TTCGTTGTTCTCGGTGGGCTTTTTTGGATTATTCATCCTTTCTG
Forward primer to amplify PF3D7_0902000 (PFI0095c) and clone into GLuc WGE expression plasmid	CCCTTCTATCCCCACCGCGCGATGAAGAATGAAAAGTTTGTTGCA
Reverse primer to amplify PF3D7_0902000 (PFI0095c) and clone into GLuc WGE expression plasmid	TTCGTTGTTCTCGGTGGGCTTATTTTTAAACCACCAGGGATGC
Forward primer to amplify PF3D7_0902300 (PFI0110c) and clone into GLuc WGE expression plasmid	CCCTTCTATCCCCACCGCGCGATGAGTAATATAGCTAATGAGAGATCGAGTT
Reverse primer to amplify PF3D7_0902300 (PFI0110c) and clone into GLuc WGE expression plasmid	TTCGTTGTTCTCGGTGGGCTTCTCATTACATGAAAACCATGGGTG
Forward primer to amplify PF3D7_0902400 (PFI0115c) and clone into GLuc WGE expression plasmid	CCCTTCTATCCCCACCGCGCGATGTATAGTTCTGATATTGAAACATTGAA
Reverse primer to amplify PF3D7_0902400 (PFI0115c) and clone into GLuc WGE expression plasmid	TTCGTTGTTCTCGGTGGGCTTTTTTTTTGAGAACCATGGATGAG
Forward primer to amplify PF3D7_0902500 (PFI0120c) and clone into GLuc WGE expression plasmid	CCCTTCTATCCCCACCGCGCGATGATTATTATTGAAAATGTAACATCAAC
Reverse primer to amplify PF3D7_0902500 (PFI0120c) and clone into GLuc WGE expression plasmid	TTCGTTGTTCTCGGTGGGCTTTCTAGTAAACCAAGGATCATTAATCAAA
Forward primer to amplify PF3D7_0902700 (PFI0130c) and clone into GLuc WGE expression plasmid	CCCTTCTATCCCCACCGCGCGATGACTGAAAGTGAACCAGAAGG
Reverse primer to amplify PF3D7_0902700 (PFI0130c) and clone into GLuc WGE expression plasmid	TTCGTTGTTCTCGGTGGGCTTTTCACCATCCTCTTCTTCTTTATTTTC
Forward primer to amplify PF3D7_0935500 (PFI1715w) and clone into GLuc WGE expression plasmid	CCCTTCTATCCCCACCGCGCGATGCGTATTGATCAACCATTACAGG
Reverse primer to amplify PF3D7_0935500 (PFI1715w) and clone into GLuc WGE expression plasmid	TTCGTTGTTCTCGGTGGGCTTTATAGGATATCCATTTCCTTTAATTTGTTG
Forward primer to amplify PF3D7_0935700 (PFI1725w) and clone into GLuc WGE expression plasmid	CCCTTCTATCCCCACCGCGCGATGATATGTAAGCAGATATTTTGGGAA
Reverse primer to amplify PF3D7_0935700 (PFI1725w) and clone into GLuc WGE expression plasmid	TTCGTTGTTCTCGGTGGGCTTCTTAACGGATTTGATATCGAAATG
Forward primer to amplify PF3D7_0936200 (PFI1750c) and clone into GLuc WGE expression plasmid	CCCTTCTATCCCCACCGCGCGATGCAACATGACGAGAATGATTG
Reverse primer to amplify PF3D7_0936200 (PFI1750c) and clone into GLuc WGE expression plasmid	TTCGTTGTTCTCGGTGGGCTTATTAGGTATCTCATCTTGGTCTTCCC
Forward primer to amplify PF3D7_0936300 (PFI1755c) and clone into GLuc WGE expression plasmid	CCCTTCTATCCCCACCGCGCGATGCCAGTTGTAGAAGAACAGGA
Reverse primer to amplify PF3D7_0936300 (PFI1755c) and clone into GLuc WGE expression plasmid	TTCGTTGTTCTCGGTGGGCTTTGAAGAACTTGTACTTGGTTTAGCC
Forward primer to amplify PF3D7_0936400 (PFI1760w) and clone into GLuc WGE expression plasmid	CCCTTCTATCCCCACCGCGCGATGTTAAATTTAGACCTGAGAACAGA
Reverse primer to amplify PF3D7_0936400 (PFI1760w) and clone into GLuc WGE expression plasmid	TTCGTTGTTCTCGGTGGGCTTCACATTCTGACTGTATTTATTTTTATAATA
Forward primer to amplify PF3D7_0936500 (PFI1765c) and clone into GLuc WGE expression plasmid	CCCTTCTATCCCCACCGCGCGATGGGAAAGGTGGAAAAAGAC
Reverse primer to amplify PF3D7_0936500 (PFI1765c) and clone into GLuc WGE expression plasmid	TTCGTTGTTCTCGGTGGGCTTTGAAATTTTTTTTTGTGTTTTTTTTTTTG
Forward primer to amplify PF3D7_0936600 (PFI1770w) and clone into GLuc WGE expression plasmid	CCCTTCTATCCCCACCGCGCGATGTTAGTAGACTCCAAAAGTGGTTG
Reverse primer to amplify PF3D7_0936600 (PFI1770w) and clone into GLuc WGE expression plasmid	TTCGTTGTTCTCGGTGGGCTTTTCCATATGTCTAGGTGTTAATTTGTC
Forward primer to amplify PF3D7_0936900 (PFI1785w) and clone into GLuc WGE expression plasmid	CCCTTCTATCCCCACCGCGCGATGACCGAGGCATTAGAAAATTTG
Reverse primer to amplify PF3D7_0936900 (PFI1785w) and clone into GLuc WGE expression plasmid	TTCGTTGTTCTCGGTGGGCTTAATTCTTAAAGCGGTTTTACCC
Forward primer to amplify PF3D7_1201100 (PFL0055c) and clone into GLuc WGE expression plasmid	CCCTTCTATCCCCACCGCGCGATGGCAGAAACTATAAATATTTCAAGGAG
Reverse primer to amplify PF3D7_1201100 (PFL0055c) and clone into GLuc WGE expression plasmid	TTCGTTGTTCTCGGTGGGCTTCATATTATAAGCTCTTGCCTTTTCC
Forward primer to amplify PF3D7_1201200 (PFL0060w) and clone into GLuc WGE expression plasmid	CCCTTCTATCCCCACCGCGCGATGGTATCTATCTCTGATATCCCAATTGT
Reverse primer to amplify PF3D7_1201200 (PFL0060w) and clone into GLuc WGE expression plasmid	TTCGTTGTTCTCGGTGGGCTTTTCAATTTCTTTATCTTTTTGTTTTAA
Forward primer to amplify PF3D7_1212100 (PFL0600w) and clone into GLuc WGE expression plasmid	CCCTTCTATCCCCACCGCGCGATGCAGAATGGAAAGAAGTATATTTA
Reverse primer to amplify PF3D7_1212100 (PFL0600w) and clone into GLuc WGE expression plasmid	TTCGTTGTTCTCGGTGGGCTTAAAATTTAAAGATAAGGATAGACCTAGGTTAC
Forward primer to amplify PF3D7_1216700 (PFL0805w) and clone into GLuc WGE expression plasmid	CCCTTCTATCCCCACCGCGCGATGTACAAATTAGAATTATTATCAGACGTA
Reverse primer to amplify PF3D7_1216700 (PFL0805w) and clone into GLuc WGE expression plasmid	TTCGTTGTTCTCGGTGGGCTTTTCCACCAAATTGTTTGCCC
Forward primer to amplify PF3D7_1252700 (PFL2535w) and clone into GLuc WGE expression plasmid	CCCTTCTATCCCCACCGCGCGATGACGAATAATGGAAATAATGGTTAC
Reverse primer to amplify PF3D7_1252700 (PFL2535w) and clone into GLuc WGE expression plasmid	TTCGTTGTTCTCGGTGGGCTTATTACGGAGTTTACCACAGAAACCAC
Forward primer to amplify PF3D7_1253000 (PFL2550w) and clone into GLuc WGE expression plasmid	CCCTTCTATCCCCACCGCGCGATGTTAGAAGAAAGGGAATCTGAGTC
Reverse primer to amplify PF3D7_1253000 (PFL2550w) and clone into GLuc WGE expression plasmid	TTCGTTGTTCTCGGTGGGCTTAACATTGATCTTTTGGAGTATCATACTTC
Forward primer to amplify PF3D7_1253100 (PFL2555w) and clone into GLuc WGE expression plasmid	CCCTTCTATCCCCACCGCGCGATGATAAAAAAAGGAGGTTTCGAGTC
Reverse primer to amplify PF3D7_1253100 (PFL2555w) and clone into GLuc WGE expression plasmid	TTCGTTGTTCTCGGTGGGCTTTTTTAATGAAAGAGTGTCCTTTTTATATT
Forward primer to amplify PF3D7_1253300 (PFL2565w) and clone into GLuc WGE expression plasmid	CCCTTCTATCCCCACCGCGCGATGTTAAAATTAAGTAATTATTCATTATTAAA
Reverse primer to amplify PF3D7_1253300 (PFL2565w) and clone into GLuc WGE expression plasmid	TTCGTTGTTCTCGGTGGGCTTTTTTTGTTCACTAGATATTTTTTCATACTTC
Forward primer to amplify PF3D7_1253800 (PFL2590w) and clone into GLuc WGE expression plasmid	CCCTTCTATCCCCACCGCGCGATGGTAGAAAAAAATAATAAGGGTTCAA
Reverse primer to amplify PF3D7_1253800 (PFL2590w) and clone into GLuc WGE expression plasmid	TTCGTTGTTCTCGGTGGGCTTCTTATTTACTTTTTGTTCAATTTTTTGT
Forward primer to amplify PF3D7_1253900 (PFL2595w) and clone into GLuc WGE expression plasmid	CCCTTCTATCCCCACCGCGCGATGGTAAAATGCGTAGAACATTCAGG
Reverse primer to amplify PF3D7_1253900 (PFL2595w) and clone into GLuc WGE expression plasmid	TTCGTTGTTCTCGGTGGGCTTAATCTCTAATCTTTTGGGATTTTTCA
Forward oligo to clone PF3D7_0800600 into pYPT-Mal-6XHis	GATGACGATGACAAGGTACCGGAATTCTTACAAAGGATTGTTAAAGGTAGAAA
Reverse oligo to clone PF3D7_0800600 into pYPT-Mal-6XHis	CTAGTGATGGTGATGGTGATGGAATTCTAATTTTTTTTTTTTTCTTGAAGAATTAAC
Forward oligo to clone PF3D7_1401600 into pYPT-Mal-6XHis	GATGACGATGACAAGGTACCGGAATTCAATAAGGGAGTTACGTATGAGTC
Reverse oligo to clone PF3D7_1401600 into pYPT-Mal-6XHis	CTAGTGATGGTGATGGTGATGGAATTCTATGGTCACATATCTGATCTTTGGAC
Forward oligo to clone PF3D7_0532500 into pYPT-Mal-6XHis	GATGACGATGACAAGGTACCGGAATTCTATGATATGTCCTACGAAAGGCG
Reverse oligo to clone PF3D7_0532500 into pYPT-Mal-6XHis	CTAGTGATGGTGATGGTGATGGAATTCTTTTGTTTTTTTCCTCAAATGTTT
Forward oligo to clone PF3D7_0532600 into pYPT-Mal-6XHis	GATGACGATGACAAGGTACCGGAATTCTTGGAATTTATTACATTGGAAGAG
Reverse oligo to clone PF3D7_0532600 into pYPT-Mal-6XHis	CTAGTGATGGTGATGGTGATGGAATTCAGTATAAAATATTCCATCAGGTACCCTTG
Forward oligo to generate PCR product for cloning ACTB into p424-BYDV-N-Fluc	CCAAACCCAAAAAAAGAGATCATGGATGATGATATCGCCG
Reverse oligo to generate PCR product for cloning ACTB into p424-BYDV-N-Fluc	GTTTTTCAGTATCTACGATTCAGAAGCATTTGCGGTGGAC
Forward oligo to generate PCR product for cloning ADD2 FG1 into p424-BYDV-N-Fluc	CCAAACCCAAAAAAAGAGATCATGAGCGAAGAGACGGTCC
Reverse oligo to generate PCR product for cloning ADD2 FG1 into p424-BYDV-N-Fluc	GTTTTTCAGTATCTACGATTCAGCCCAGGTTGTCCAGCAT
Forward oligo to generate PCR product for cloning ADD2 FG2 into p424-BYDV-N-Fluc	CCAAACCCAAAAAAAGAGATCTACAGAACAGGTTACACGTATCGC
Reverse oligo to generate PCR product for cloning ADD2 FG2 into p424-BYDV-N-Fluc	GTTTTTCAGTATCTACGATTCAGGACTCCACTTTCTCCTTCTTT
Forward oligo to generate PCR product for cloning ANK1 FG2 into p424-BYDV-N-Fluc	CCAAACCCAAAAAAAGAGATCGAGTCTGGCCTGACACCTCT
Reverse oligo to generate PCR product for cloning ANK1 FG2 into p424-BYDV-N-Fluc	GTTTTTCAGTATCTACGATTCAGAAGCTGATGAGTTCTTCCCCTT
Forward oligo to generate PCR product for cloning ANK1 FG2.1 into p424-BYDV-N-Fluc	CCAAACCCAAAAAAAGAGATCGGGCACCTTCCCATCGTG
Reverse oligo to generate PCR product for cloning ANK1 FG2.1 into p424-BYDV-N-Fluc	GTTTTTCAGTATCTACGATTCACTCAGCCTTGAAGCTGATGAGTTC
Forward oligo to generate PCR product for cloning ANK1 FG3 into p424-BYDV-N-Fluc	CCAAACCCAAAAAAAGAGATCAAGGCTGAGAGGCGGGATT
Reverse oligo to generate PCR product for cloning ANK1 FG3 into p424-BYDV-N-Fluc	GTTTTTCAGTATCTACGATTCAAGAACCTGGTGTGGACTCACTGA
Forward oligo to generate PCR product for cloning ANK1 FG4 into p424-BYDV-N-Fluc	CCAAACCCAAAAAAAGAGATCGCCCTGCGATACAGCATTCT
Reverse oligo to generate PCR product for cloning ANK1 FG4 into p424-BYDV-N-Fluc	GTTTTTCAGTATCTACGATTCACTGTTTCCCCCTTTTCAGGCT
Forward oligo to generate PCR product for cloning ANK1 FG4.1 into p424-BYDV-N-Fluc	CCAAACCCAAAAAAAGAGATCTGCGCCAAGGGAAGTGGAGCCGAAGAT
Reverse oligo to generate PCR product for cloning ANK1 FG4.1 into p424-BYDV-N-Fluc	GTTTTTCAGTATCTACGATTCAGGTGTCGAGGTGTGATC
Forward oligo to generate PCR product for cloning CD47 into p424-BYDV-N-Fluc	CCAAACCCAAAAAAAGAGATCAAATTTGTGGCTTCCAATCAGA
Reverse oligo to generate PCR product for cloning CD47 into p424-BYDV-N-Fluc	GTTTTTCAGTATCTACGATTCATTCATCATTCATCATTCCTTTTG
Forward oligo to generate PCR product for cloning Dematin into p424-BYDV-N-Fluc	CCAAACCCAAAAAAAGAGATCATGGAACGGCTGCAGAAGC
Reverse oligo to generate PCR product for cloning Dematin into p424-BYDV-N-Fluc	GTTTTTCAGTATCTACGATTCAGAAGAGAGAGGCCTTCTT
Forward oligo to generate PCR product for cloning GLUT1 207-271 into p424-BYDV-N-Fluc	CCAAACCCAAAAAAAGAGATCTGCCCCGAGAGTCCCCGCTTCCTGCTC
Reverse oligo to generate PCR product for cloning GLUT1 207-271 into p424-BYDV-N-Fluc	GTTTTTCAGTATCTACGATTCAGGGCTGGCGGTAGGCGGGGGAGCG
Forward oligo to generate PCR product for cloning GLUT1 C-term into p424-BYDV-N-Fluc	CCAAACCCAAAAAAAGAGATCAAAGTTCCTGAGACTAAAGGCCG
Reverse oligo to generate PCR product for cloning GLUT1 C-term into p424-BYDV-N-Fluc	GTTTTTCAGTATCTACGATTCACACTTGGGAATCAGCCCC
Forward oligo to generate PCR product for cloning P55 into p424-BYDV-N-Fluc	CCAAACCCAAAAAAAGAGATCATGACCCTCAAGGCGAGC
Reverse oligo to generate PCR product for cloning P55 into p424-BYDV-N-Fluc	GTTTTTCAGTATCTACGATTCAGTAAACCCAGGAGACAGGCA
Forward oligo to generate PCR product for cloning RhAG into p424-BYDV-N-Fluc	CCAAACCCAAAAAAAGAGATCAAGTTGCCTCTCTGGGGACA
Reverse oligo to generate PCR product for cloning RhAG into p424-BYDV-N-Fluc	GTTTTTCAGTATCTACGATTCAATCTCGTCTTAGGGACCTTCCAAT
Forward oligo to generate PCR product for cloning SPTA1FG3A into p424-BYDV-N-Fluc	CCAAACCCAAAAAAAGAGATCCATGCTGTTGAAGTGTTTCACAG
Reverse oligo to generate PCR product for cloning SPTA1FG3A into p424-BYDV-N-Fluc	GTTTTTCAGTATCTACGATTCAGTCTCCAAGCTTTGTCCGCT
Forward oligo to generate PCR product for cloning SPTA1FG3B into p424-BYDV-N-Fluc	CCAAACCCAAAAAAAGAGATCTATGCCAACCTAAAACAATTCTACC
Reverse oligo to generate PCR product for cloning SPTA1FG3B into p424-BYDV-N-Fluc	GTTTTTCAGTATCTACGATTCATTCTTCCAACTTAAGTCCTCGG
Forward oligo to generate PCR product for cloning SPTA1FG4A into p424-BYDV-N-Fluc	CCAAACCCAAAAAAAGAGATCTCCCTAGAATACTTGCAATTCATGC
Reverse oligo to generate PCR product for cloning SPTA1FG4A into p424-BYDV-N-Fluc	GTTTTTCAGTATCTACGATTCACTTTTGCAGCTCCTGCTCC
Forward oligo to generate PCR product for cloning SPTA1FG4B into p424-BYDV-N-Fluc	CCAAACCCAAAAAAAGAGATCGAAGAGGCAAGACAGGTCAAGAA
Reverse oligo to generate PCR product for cloning SPTA1FG4B into p424-BYDV-N-Fluc	GTTTTTCAGTATCTACGATTCAGTTGCCAAAGTAGGAATTGGTG
Forward oligo to generate PCR product for cloning Tropomodulin into p424-BYDV-N-Fluc	CCAAACCCAAAAAAAGAGATCATGTCGTACAGACGAGAACTAGAGAA
Reverse oligo to generate PCR product for cloning Tropomodulin into p424-BYDV-N-Fluc	GTTTTTCAGTATCTACGATTCAGACACCACTCCGGCACTT
Forward oligo to generate PCR product for cloning Tropomyosin into p424-BYDV-N-Fluc	CCAAACCCAAAAAAAGAGATCATGGACGCCATCAAGAAGAA
Reverse oligo to generate PCR product for cloning Tropomyosin into p424-BYDV-N-Fluc	GTTTTTCAGTATCTACGATTCACATGTTGTTTAACTCCAGTAAAGTCTG
Forward oligo to amplify genes encoding RBC cytoskeletal proteins from pBOD2 plasmid and clone into p424-BYDV-NFLuc plasmid	GAAGATACCCCACCAAACCCA
Reverse oligo to amplify genes encoding RBC cytoskeletal proteins from pBOD2 plasmid and clone into p424-BYDV-NFLuc plasmid	GCACAGTTGAAGTGAACTTGCG
Forward oligo to amplify 6x-His-SBP and clone into pBYDV-3X FLAG	CTTCTATCCCCACCGCGCGATCGCCGATATACCATGCATCATCACCATC
Reverse oligo to amplify 6x-His-SBP and clone into pBYDV-3X FLAG	GATCTATCGATGAATTCGCGGCCGCGCCCTGGAAATACAAGTTTTCTC
Forward oligo to amplify genes encoding P. falciparum exported proteins from p424-BYDV-CFLuc plasmid and clone into pBYDV-6x-His-SBP-TEV plasmid	AACTTGTATTTCCAGGGCGCGGCCGCCGCTAGTTCTGGTAGCTCTAAAGG
Reverse oligo to amplify genes encoding P. falciparum exported proteins from p424-BYDV-CFLuc plasmid and clone into pBYDV-6x-His-SBP-TEV plasmid	TCACTGGTACCGATATCAGATCTTCAGTCTTCGTTGTTCTCGGTGG
Forward oligo to generate PCR product for cloning PF3D7_0500800 into pYDV 6XHis-SBP-TEV plasmid	AACTTGTATTTCCAGGGCGCGGCCACTGAACCACCGATGAGTTTAGA
Reverse oligo to generate PCR product for cloning PF3D7_0500800 into pYDV 6XHis-SBP-TEV plasmid	CACTGGTACCGATATCAGATCTCATTGCATTTCCAATAATTTAATATGCT
Forward oligo to generate PCR product for cloning eGFP into pYDV 6XHis-SBP-TEV plasmid	AACTTGTATTTCCAGGGCGCGGCCATGGTGAGCAAGGGCGAGG
Reverse oligo to generate PCR product for cloning eGFP into pYDV 6XHis-SBP-TEV plasmid	CACTGGTACCGATATCAGATCTCACTTGTACAGCTCGTCCATGCC
Forward oligo to generate PCR product for cloning PF3D7_0222200 into pYDV 6XHis-SBP-TEV plasmid	AACTTGTATTTCCAGGGCGCGGCCAATAATAAAAAATGGTATAAGAAAT
Reverse oligo to generate PCR product for cloning PF3D7_0222200 into pYDV 6XHis-SBP-TEV plasmid	CACTGGTACCGATATCAGATCTCATTTAAATATTTTTAAATCATGTTC
Forward oligos to amplify ANK1 FG1 to clone into p424-BYDV-CFLuc plasmid	CTAAAGGGTCCCTCGGTAGAAAGACCGGCATGCCCTATT
Reverse oligos to amplify ANK1 FG1 to clone into p424-BYDV-CFLuc plasmid	GAACTACTGCCTAACGAACTGTTGGGGTTGGCGTTATTTT
Forward oligos to amplify ANK1 FG3 to clone into p424-BYDV-CFLuc plasmid	CTAAAGGGTCCCTCGGTAGAAAGGCTGAGAGGCGGGATT
Reverse oligos to amplify ANK1 FG3 to clone into p424-BYDV-CFLuc plasmid	GAACTACTGCCTAACGAACTAGAACCTGGTGTGGACTCACTGA
Forward oligos to amplify 4.1R to clone into p424-BYDV-CFLuc plasmid	CTAAAGGGTCCCTCGGTAGAATGCACTGCAAGGTTTCTTTGTTG
Reverse oligos to amplify 4.1R to clone into p424-BYDV-CFLuc plasmid	GAACTACTGCCTAACGAACTGCTATGTCTGATATAAATGTTTTCACC
Forward oligos to amplify Tropomyosin to clone into p424-BYDV-CFLuc plasmid	CTAAAGGGTCCCTCGGTAGAATGGACGCCATCAAGAAGAA
Reverse oligos to amplify Tropomyosin to clone into p424-BYDV-CFLuc plasmid	GAACTACTGCCTAACGAACTCATGTTGTTTAACTCCAGTAAAGTCTG
Forward oligos to amplify ANK1FG2(D3+D4) to clone into p424-BYDV-CFLuc plasmid	CTAAAGGGTCCCTCGGTAGAGAGTCTGGCCTGACACCTCT
Reverse oligos to amplify ANK1FG2(D3+D4) to clone into p424-BYDV-CFLuc plasmid	GAACTACTGCCTAACGAACTGAAGCTGATGAGTTCTTCCCCTT
Forward oligos to amplify 4.2R FG1 to clone into p424-BYDV-CFLuc plasmid	CTAAAGGGTCCCTCGGTAGAATGGGACAGGGTGAGCCAA
Reverse oligos to amplify 4.2R FG1 to clone into p424-BYDV-CFLuc plasmid	GAACTACTGCCTAACGAACTGACCACACATGAGGCATTTATG
Forward oligos to amplify ANK1 D1 to clone into p424-BYDV-CFLuc plasmid	CTAAAGGGTCCCTCGGTAGAAAGACCGGCATGCCCTATT
Reverse oligos to amplify ANK1 D1 to clone into p424-BYDV-CFLuc plasmid	GAACTACTGCCTAACGAACTCTTGGAAAGCACGTCCGGGT
Forward oligos to amplify ANK1 D2 to clone into p424-BYDV-CFLuc plasmid	CTAAAGGGTCCCTCGGTAGAACGGGATTCACGCCCCTG
Reverse oligos to amplify ANK1 D2 to clone into p424-BYDV-CFLuc plasmid	GAACTACTGCCTAACGAACTCTCGGTGACCGCGTCGAT
Forward oligos to amplify ANK1 D3 to clone into p424-BYDV-CFLuc plasmid	CTAAAGGGTCCCTCGGTAGAGAGTCTGGCCTGACACCTCT
Reverse oligos to amplify ANK1 D3 to clone into p424-BYDV-CFLuc plasmid	GAACTACTGCCTAACGAACTCCAGGCAGGGCTGTGC
Forward oligos to amplify ANK1 D4 to clone into p424-BYDV-CFLuc plasmid	CTAAAGGGTCCCTCGGTAGAAATGGCTACACCCCTTTGCA
Reverse oligos to amplify ANK1 D4 to clone into p424-BYDV-CFLuc plasmid	GAACTACTGCCTAACGAACTGAAGCTGATGAGTTCTTCCCCTT
Forward oligo to generate fragment 1 of PF3D7_1401600 to clone into p424-BYDV-CFLuc plasmid
Forward oligo to generate fragment 1 of PF3D7_1401600 to clone into p424-BYDV-CFLuc plasmid	CTAAAGGGTCCCTCGGTAGAAATAAGGGAGTTACGTATGAGTC
Reverse oligo to generate fragment 1 of PF3D7_1401600 to clone into p424-BYDV-CFLuc plasmid	GAACTACTGCCTAACGAACTAGCAAGTTCTGAATATTCATAACC
Forward oligo to generate fragment 2 of PF3D7_1401600 to clone into p424-BYDV-CFLuc plasmid	CTAAAGGGTCCCTCGGTAGAGGATTTGGTTATGAATATTCAGAACTT
Reverse oligo to generate fragment 2 of PF3D7_1401600 to clone into p424-BYDV-CFLuc plasmid	GAACTACTGCCTAACGAACTATTATGCCTACAAGCCTTTTCTGTT
Forward oligo to generate fragment 3 of PF3D7_1401600 to clone into p424-BYDV-CFLuc plasmid	CTAAAGGGTCCCTCGGTAGAAATAAGGGAGTTACGTATGAGTC
Reverse oligo to generate fragment 3 of PF3D7_1401600 to clone into p424-BYDV-CFLuc plasmid	GAACTACTGCCTAACGAACTATTATGCCTACAAGCCTTTTCTGTT
Forward oligo to generate fragment 4 of PF3D7_1401600 to clone into p424-BYDV-CFLuc plasmid	CTAAAGGGTCCCTCGGTAGAAATAAGGGAGTTACGTATGAGTC
Reverse oligo to generate fragment 4 of PF3D7_1401600 to clone into p424-BYDV-CFLuc plasmid	GAACTACTGCCTAACGAACTTGAAATATTTTCCTCCTCAGTTACTTC
Forward oligo to generate fragment 5 of PF3D7_1401600 to clone into p424-BYDV-CFLuc plasmid	CTAAAGGGTCCCTCGGTAGAGGATTTGGTTATGAATATTCAGAACTT
Reverse oligo to generate fragment 5 of PF3D7_1401600 to clone into p424-BYDV-CFLuc plasmid	GAACTACTGCCTAACGAACTTGAAATATTTTCCTCCTCAGTTACTTC
Forward oligo to generate fragment 6 of PF3D7_1401600 to clone into p424-BYDV-CFLuc plasmid	CTAAAGGGTCCCTCGGTAGAATTACTAAAGACGGTGATGGTTG
Reverse oligo to generate fragment 6 of PF3D7_1401600 to clone into p424-BYDV-CFLuc plasmid	GAACTACTGCCTAACGAACTTGAAATATTTTCCTCCTCAGTTACTTC
Forward oligo to generate fragment 7 of PF3D7_1401600 to clone into p424-BYDV-CFLuc plasmid	TCTGATGcaGctGcaGCACAAGATTCTGATGCTCTTGTA
Reverse oligo to generate fragment 7 of PF3D7_1401600 to clone into p424-BYDV-CFLuc plasmid	GAACTACTGCCTAACGAACTTGAAATATTTTCCTCCTCAGTTACTTC
Forward oligo to generate fragment 7 of PF3D7_1401600 to clone into p424-BYDV-CFLuc plasmid	TTGTGCtGcaGctGcATCAGATGTTTTCATACACTCAT
Reverse oligo to generate fragment 7 of PF3D7_1401600 to clone into p424-BYDV-CFLuc plasmid	CTAAAGGGTCCCTCGGTAGAATTACTAAAGACGGTGATGGTTG
Forward oligo to generate fragment 7 of PF3D7_1401600 to clone into p424-BYDV-CFLuc plasmid	GAACTACTGCCTAACGAACTTGAAATATTTTCCTCCTCAGTTACTTC
Reverse oligo to generate fragment 7 of PF3D7_1401600 to clone into p424-BYDV-CFLuc plasmid	CTAAAGGGTCCCTCGGTAGAATTACTAAAGACGGTGATGGTTG
Forward oligo to generate fragment 8 of PF3D7_1401600 to clone into p424-BYDV-CFLuc plasmid	CTAAAGGGTCCCTCGGTAGAAATAAGGGAGTTACGTATGAGTC
Reverse oligo to generate fragment 8 of PF3D7_1401600 to clone into p424-BYDV-CFLuc plasmid	GAACTACTGCCTAACGAACTTATGGTCACATATCTGATCTTTGGA
Forward oligo to generate fragment 9 of PF3D7_1401600 to clone into p424-BYDV-CFLuc plasmid	TCTGATGcaGctGcaGCACAAGATTCTGATGCTCTTGTA
Reverse oligo to generate fragment 9 of PF3D7_1401600 to clone into p424-BYDV-CFLuc plasmid	GAACTACTGCCTAACGAACTTATGGTCACATATCTGATCTTTGGA
Forward oligo to generate fragment 9 of PF3D7_1401600 to clone into p424-BYDV-CFLuc plasmid	TTGTGCtGcaGctGcATCAGATGTTTTCATACACTCAT
Reverse oligo to generate fragment 9 of PF3D7_1401600 to clone into p424-BYDV-CFLuc plasmid	CTAAAGGGTCCCTCGGTAGAATGCTTCAAGCTTTTGAAGAAAA
Forward oligo to generate fragment 9 of PF3D7_1401600 to clone into p424-BYDV-CFLuc plasmid	CTAAAGGGTCCCTCGGTAGAAATAAGGGAGTTACGTATGAGTC
Reverse oligo to generate fragment 9 of PF3D7_1401600 to clone into p424-BYDV-CFLuc plasmid	GAACTACTGCCTAACGAACTTATGGTCACATATCTGATCTTTGGA
Forward oligo to generate fragment 10 of PF3D7_1401600 to clone into p424-BYDV-CFLuc plasmid	CTAAAGGGTCCCTCGGTAGAATGCTTCAAGCTTTTGAAGAAAA
Reverse oligo to generate fragment 10 of PF3D7_1401600 to clone into p424-BYDV-CFLuc plasmid	GAACTACTGCCTAACGAACTTATGGTCACATATCTGATCTTTGGA
