# Supplementary material for: Identification of Exported Plasmodium falciparum Proteins That Bind to the Erythrocyte Cytoskeleton
Source: Microorganisms. 2022 Jul 16;10(7):1438. doi: 10.3390/microorganisms10071438 (PMC9320996; doi:10.3390/microorganisms10071438)
Supplement: Supplementary file 1 [file microorganisms-10-01438-s001.zip › microorganisms-1780029-supplementary/microorganisms-1780029-supplementary/Shakya-etal-TableS2.xlsx]

## Sheet: Supplementary Table S2
Supplementary Table S2. Summary of screen for exported P. falciparum proteins that bind to IOVs
Gene ID	Previous Gene ID	Predicted MW (kDa)	Product Description	Gene Viability *	Ortholog Viability *	Phenotype from large scale PiggyBac transposon analysis #	Jonsdottir et al essentiality ^	Jonsdottir et al localization	Expressed in WGE **	IOV binding as eGLuc fusion (first assay) **	IOV binding as eGLuc fusion (second assay) **	IOV binding as C-FLuc fusion **	Binding partner identified in split-luciferase assay **	Binding partner identified in co-purification + western blot **	Binding partner identified in co-purification + mass spectrometry **
PF3D7_0101200	PFA0060w	40	exported protein family 3			Mutable in CDS	no	Maurer's Clefts	+	+	+	+	+
PF3D7_0115100	PFA0735w	46	Plasmodium exported protein (PHISTa), unknown function			Mutable in CDS	no		+	+	+	+	-
PF3D7_0301500	PFC0075c	43	Plasmodium exported protein, unknown function			Non - Mutable in CDS	yes		+	+	+	+	+
PF3D7_0301800	PFC0090w	38	Plasmodium exported protein, unknown function			Non - Mutable in CDS	no		+	+	+	+	+
PF3D7_0402400	PFD0115c	41	Plasmodium exported protein, unknown function			Mutable in CDS	no	J-dots	+	+	+	+	+
PF3D7_0532500	PFE1610w	28	Plasmodium exported protein, unknown function			Non - Mutable in CDS (tentative)	yes		+	+	+	+	+	+
PF3D7_0532600	PFE1615c	32	Plasmodium exported protein, unknown function			Non - Mutable in CDS (tentative)	yes	iRBC cytosol	+	+	+	+	+	+
PF3D7_1013700	PF10_0134	30	conserved Plasmodium protein, unknown function		R	Non - Mutable in CDS	yes		+	+	+	+	-
PF3D7_1149600	PF11_0513	90	DnaJ protein, putative	V		Mutable in CDS	no		+	+	+	+	-
PF3D7_1313300	MAL13P1.68	33	peptidyl-prolyl cis-trans isomerase, putative			Mutable in CDS	N/A		+	+	+	+	-
PF3D7_1401600	PF14_0018	62	Plasmodium exported protein (PHISTb), unknown function	V		Mutable in CDS	no		+	+	+	+	+	+	+
PF3D7_1476400	PF14_0733	47	serine/threonine protein kinase, FIKK family, pseudogene			Mutable in CDS	no		+	+	+	+	-
PF3D7_1477300	PF14_0744	41	Plasmodium exported protein (PHIST), unknown function			Non - Mutable in CDS	yes		+	+	+	+	+
PF3D7_1478800	PF14_0760	36	Plasmodium exported protein, unknown function			Mutable in CDS	no		+	+	+	+	-
PF3D7_0800600	MAL8P1.163	46	Plasmodium exported protein (PHISTa), unknown function			Mutable in CDS	no		+	+	+/-	+	+	+
PF3D7_1039100	PF10_0381	53	DnaJ protein, putative, pseudogene	V		Mutable in CDS	no		+	+	+	+	+		+
PF3D7_1253300	PFL2565w	34	Plasmodium exported protein (PHISTa), unknown function, pseudogene			Non - Mutable in CDS	N/A		+	+	+	+	-
PF3D7_0222200	PFB0990c	39	exported protein family 3			Mutable in CDS	no	Maurer's Clefts	+	+	+	+	+
PF3D7_0102300	PFA0115w	27	Plasmodium exported protein, unknown function			Mutable in CDS	no		+	+	+	-
PF3D7_0112900	PFA0615w	34	Plasmodium exported protein, unknown function			Mutable in CDS	no		+	+	+	-
PF3D7_0114500	PFA0700c	26	Plasmodium exported protein (hyp10), unknown function			Non - Mutable in CDS	yes		+	+	+	-
PF3D7_0219800	PFB0905c	48	Plasmodium exported protein (PHISTc), unknown function			Mutable in CDS	no		+	+	+	-
PF3D7_0532400	PFE1605w	68	lysine-rich membrane-associated PHISTb protein			Mutable in CDS	no	iRBC periphery (Knobs), Partial co-localisation with Maurer's Clefts	+	+	+	-
PF3D7_0601700	PFF0085w	44	Plasmodium exported protein (PHISTa), unknown function, pseudogene			Mutable in CDS	no		+	+	+	-
PF3D7_0702600	PF07_0009	25	chitinase precursor fragment, truncated			Non - Mutable in CDS (tentative)	N/A		+	+	+	-
PF3D7_0731300	MAL7P1.174	48	Plasmodium exported protein (PHISTb), unknown function	V		Non - Mutable in CDS	no		+	+	+	-
PF3D7_0830900	PF08_0001	35	Plasmodium exported protein, unknown function			Mutable in CDS	no		+	+	+	-
PF3D7_0935700	PFI1725w	32	Plasmodium exported protein, unknown function			Non - Mutable in CDS	yes		+	+	+	-
PF3D7_0936500	PFI1765c	28	virulence-associated protein 1	V		Mutable in CDS	no	PV (Early Trophozoite), Maurer's Clefts	+	+	+	-
PF3D7_0936600	PFI1770w	43	gametocyte exported protein 5			Non - Mutable in CDS	yes	iRBC periphery and cytoskeleton	+	+	+	-
PF3D7_1002100	PF10_0025	82	EMP1-trafficking protein	V		Mutable in CDS	no		+	+	+	-
PF3D7_1102200	PF11_0034	72	DnaJ protein, putative	R		Mutable in CDS	yes		+	+	+	-
PF3D7_1301900	MAL13P1.62	27	Plasmodium exported protein, unknown function			Non - Mutable in CDS (tentative)	yes		+	+	+	-
PF3D7_1401100	PF14_0013	66	DnaJ protein, putative			Non - Mutable in CDS	yes		+	+	+	-
PF3D7_1401700	PF14_0019	43	conserved Plasmodium protein, unknown function			Non - Mutable in CDS	N/A		+	+	+	-
PF3D7_1458000	PF14_0553	66	cysteine proteinase falcipain 1	V	V	Non - Mutable in CDS	N/A		+	+	+	-
PF3D7_1478000	PF14_0752	43	Plasmodium exported protein (PHISTa), unknown function			Non - Mutable in CDS	yes		+	+	+	-
PF3D7_0730800	MAL7P1.170	46	Plasmodium exported protein, unknown function, unspecified product	V		Mutable in CDS	N/A		+	+	+/-	-
PF3D7_0424500	PFD1165w	81	serine/threonine protein kinase, FIKK family			Mutable in CDS	no	Maurer's Clefts	+	+	+
PF3D7_0702000	MAL7P1.6	42	Plasmodium exported protein (hyp12), unknown function			Non - Mutable in CDS	N/A		+	+	+	-
PF3D7_0830600	MAL8P1.4	61	Plasmodium exported protein (PHISTc), unknown function			Mutable in CDS	no		+	+	+	-
PF3D7_0936400	PFI1760w	38	ring-exported protein 4			Non - Mutable in CDS	no	iRBC cytosol	+	+	+	-
PF3D7_1425900	PF14_0239	49	conserved Plasmodium protein, unknown function			Mutable in CDS	no		+	+	+
PF3D7_1477700	PF14_0748	35	Plasmodium exported protein (PHISTa), unknown function			Non - Mutable in CDS	N/A		+	+	+	-
PF3D7_0201800	PFB0090c	57	knob associated heat shock protein 40	V		Mutable in CDS	no	PVM, iRBC cytosol	+	+	+/-
PF3D7_0936200	PFI1750c	35	Plasmodium exported protein (hyp11), unknown function			Mutable in CDS	no		+	+	+/-
PF3D7_1372200	MAL13P1.480	45	histidine-rich protein III	V		Non - Mutable in CDS (tentative)	no		+	+	+/-
PF3D7_0106100	PFA0300c	48	V-type proton ATPase subunit C, putative		R	Non - Mutable in CDS	N/A		+	+	-
PF3D7_0113400	PFA0640c	57	Plasmodium exported protein, unknown function			Non - Mutable in CDS	no		+	+	-	+
PF3D7_0422000	PFD1035w	45	steroid dehydrogenase, putative		R	Non - Mutable in CDS	yes		+	+	-
PF3D7_1479200	PF14_0763	43	Plasmodium exported protein (PHISTa), unknown function			Non - Mutable in CDS	N/A		+	+	-	+
PF3D7_0301300	PFC0065c	61	epoxide hydrolase 1			Mutable in CDS	no	iRBC cytoskeleton	+	+/-	-
PF3D7_0902500	PFI0120c	83	serine/threonine protein kinase, FIKK family			Mutable in CDS	no	Maurer's Clefts	+	+
PF3D7_0702100	MAL7P1.7	78	Plasmodium exported protein (PHISTb), unknown function, pseudogene			Non - Mutable in CDS	yes		+	+
PF3D7_0402100	PFD0095c	77	Plasmodium exported protein (PHISTb), unknown function	R		Mutable in CDS	yes		+	+		-
PF3D7_0902000	PFI0095c	75	serine/threonine protein kinase, FIKK family			Mutable in CDS	no	Maurer's Clefts	+	+
PF3D7_0936900	PFI1785w	46	Plasmodium exported protein (PHISTb), unknown function, pseudogene			Mutable in CDS	no		+	+
PF3D7_1401300	PF14_0015	62	epoxide hydrolase 2	V		Mutable in CDS	no	iRBC	+	+
PF3D7_0220100	PFB0920w	119	DnaJ protein, putative	V		Non - Mutable in CDS	no		+	+/-
PF3D7_0702300	PF07_0006	79	sporozoite threonine and asparagine-rich protein			Mutable in CDS	N/A		+	-
PF3D7_1016400	PF10_0160	77	serine/threonine protein kinase, FIKK family			Mutable in CDS	no	Maurer's Clefts	+	-
PF3D7_1016600	PF10_0161	94	Plasmodium exported protein (PHISTc), unknown function			Non - Mutable in CDS	yes	Punctate signal in iRBC cytosol	+	-
PF3D7_0104200	PFA0210c	64	StAR-related lipid transfer protein		R	Non - Mutable in CDS	yes	PV, iRBC	+	-
PF3D7_0113300	PFA0635c	77	Plasmodium exported protein (hyp1), unknown function			Non - Mutable in CDS (tentative)	no	iRBC	+	-
PF3D7_0730900	MAL7P1.171-3	86	EMP1-trafficking protein	V		Mutable in CDS	no	iRBC cytosol, partially localised to Maurer’s clefts	+	-
PF3D7_1407800	PF14_0075	61	plasmepsin IV	V	V	Mutable in CDS	N/A		+	-
PF3D7_1476200	PF14_0730	65	Plasmodium exported protein (PHISTb), unknown function			Mutable in CDS	no	iRBC periphery	+	-
PF3D7_1476300	PF14_0732	76	Plasmodium exported protein (PHISTb), unknown function	V		Mutable in CDS	no		+	-
PF3D7_0424000	PFD1140w	52	Plasmodium exported protein (PHISTc), unknown function	V		Mutable in CDS	no		+		+/-	-
PF3D7_0401800	PFD0080c	76	Plasmodium exported protein (PHISTb), unknown function	R		Non - Mutable in CDS	yes	iRBC periphery	+
PF3D7_0102600	PFA0130c	82	serine/threonine protein kinase, FIKK family			Mutable in CDS	no		-
PF3D7_0114000	PFA0675w	155	exported protein family 1			Mutable in CDS	no	Maurer’s Clefts	-
PF3D7_0301200	PFC0060c	77	serine/threonine protein kinase, FIKK family			Non - Mutable in CDS	N/A		-
PF3D7_0402000	PFD0090c	59	Plasmodium exported protein (PHISTa), unknown function	V		Non - Mutable in CDS	no	PVM	-
PF3D7_0424600	PFD1170c	44	Plasmodium exported protein (PHISTb), unknown function	V		Mutable in CDS	no	iRBC periphery	-
PF3D7_0425400	PFD1215w	37	Plasmodium exported protein (PHISTa), unknown function			Non - Mutable in CDS	yes		-
PF3D7_0501100	PFE0055c	57	heat shock protein 40, type II	V		Non - Mutable in CDS	no	J-dots	-
PF3D7_0601500	PFF0075c	65	Plasmodium exported protein (PHISTb), unknown function			Mutable in CDS	no		-
PF3D7_0726200	MAL7P1.144	107	serine/threonine protein kinase, FIKK family	V		Mutable in CDS	N/A		-
PF3D7_0730900	MAL7P1.171-1	103	EMP1-trafficking protein	V		Mutable in CDS	no	iRBC cytosol, partially localised to Maurer’s clefts	-
PF3D7_0731100	MAL7P1.172	107	EMP1-trafficking protein	V		Mutable in CDS	no	iRBC exosome-like vesicles	-
PF3D7_0731400	MAL7P1.175	75	serine/threonine protein kinase, FIKK family, pseudogene			Mutable in CDS	N/A		-
PF3D7_0831300	MAL8P1.205	104	Plasmodium exported protein, unknown function			Mutable in CDS	no		-
PF3D7_0831400	MAL8P1.206	47	Plasmodium exported protein, unknown function			Mutable in CDS	no		-
PF3D7_0902300	PFI0110c	79	serine/threonine protein kinase, FIKK family			Mutable in CDS	no	Maurer's clefts	-
PF3D7_0902400	PFI0115c	75	serine/threonine protein kinase, FIKK family			Non - Mutable in CDS	N/A		-
PF3D7_0902700	PFI0130c	59	Plasmodium exported protein (PHISTb), unknown function, pseudogene			Mutable in CDS	N/A		-
PF3D7_0935500	PFI1715w	43	Plasmodium exported protein, unknown function			Non - Mutable in CDS	yes		-
PF3D7_0936300	PFI1755c	50	ring-exported protein 3	V		Mutable in CDS	no	iRBC cytosol	-
PF3D7_1016700	PF10_0162	101	Plasmodium exported protein (PHISTc), unknown function			Non - Mutable in CDS	no		-
PF3D7_1016800	PF10_0163	46	Plasmodium exported protein (PHISTc), unknown function			Mutable in CDS	no		-
PF3D7_1033000	PF10_0321	75	conserved Plasmodium protein, unknown function		R	Non - Mutable in CDS	N/A		-
PF3D7_1102300	PF11_0035	60	Plasmodium exported protein, unknown function	V		Non - Mutable in CDS (tentative)	no		-
PF3D7_1102500	PF11_0037	80	Plasmodium exported protein (PHISTb), unknown function	V		Non - Mutable in CDS	no	iRBC surface	-
PF3D7_1149300	PF11_0510	74	serine/threonine protein kinase, FIKK family			Mutable in CDS	no		-
PF3D7_1201100	PFL0055c	108	RESA-like protein with PHIST and DnaJ domains			Mutable in CDS	no		-
PF3D7_1201200	PFL0060w	34	Plasmodium exported protein (PHISTa-like), unknown function			Mutable in CDS	no		-
PF3D7_1253900	PFL2595w	42	Plasmodium exported protein (PHISTa), unknown function, pseudogene			Non - Mutable in CDS	yes		-
PF3D7_1401000	PF14_0010	44	glycophorin binding protein			Mutable in CDS	no		-
PF3D7_1477000	PF14_0740	61	Plasmodium exported protein (hyp17), unknown function, pseudogene	R		Non - Mutable in CDS	yes		-
* Data from PhenoPlasm Database; R, refractory to gene disruption; V, viable after gene disruption
# Zhang, M. et al. (2018) Uncovering the essential genes of the human malaria parasite Plasmodium falciparum by saturation mutagenesis. Science 360, eaap7847
^ Jonsdottir et al. (2021) Defining the essential exportome of the malaria parasite. Trends in Parasitology 37, 664-675
** Plus (+), positive in indicated assay
** Minus (-), negative in indicated assay
** Plus/minus (+/-), weak positive in indicated assay
Blank, not tested
