# Supplementary material for: Identification of Exported Plasmodium falciparum Proteins That Bind to the Erythrocyte Cytoskeleton
Source: Microorganisms. 2022 Jul 16;10(7):1438. doi: 10.3390/microorganisms10071438 (PMC9320996; doi:10.3390/microorganisms10071438)
Supplement: Supplementary file 1 [file microorganisms-10-01438-s001.zip › microorganisms-1780029-supplementary/microorganisms-1780029-supplementary/Shakya-etal-TableS3.xlsx]

## Sheet: Supplementary Table S3
Supplementary Table S3. Proteins identified in soluble erythrocyte cytoskeleton extract
			Unique peptides		Spectral counts		% sequence coverage
Protein IDs	Protein names	Gene names	1	2	1	2	1	2
P16157	Ankyrin-1	ANK1	105	96	441	430	64.3	66.2
P11171;Q9Y2J2	Protein 4.1	EPB41	46	43	390	257	48.4	39.2
P04406	Glyceraldehyde-3-phosphate dehydrogenase	GAPDH	33	33	377	323	76.7	79.1
P02549	Spectrin alpha chain, erythrocytic 1	SPTA1	103	100	245	253	52	47.5
P55072	Transitional endoplasmic reticulum ATPase	VCP	58	54	209	204	66.7	68.6
P11277;Q01082;O15020;Q9H254	Spectrin beta chain, erythrocytic	SPTB	91	89	187	189	52.1	51.4
P60709	Actin, cytoplasmic 1;Actin, cytoplasmic 1, N-terminally processed	ACTB	1	2	163	148	70.4	76
P35612	Beta-adducin	ADD2	41	34	163	121	59.5	54.7
Q08495	Dematin	DMTN	31	34	137	136	73.8	73.6
P06753;P67936	Tropomyosin alpha-3 chain	TPM3	10	9	124	78	57.5	52.3
P28289;Q9NZQ9	Tropomodulin-1	TMOD1	26	28	110	133	67.1	73.3
P35611	Alpha-adducin	ADD1	36	30	109	117	53.9	43.4
P32119	Peroxiredoxin-2	PRDX2	13	14	91	87	67.2	73.2
P02730	Band 3 anion transport protein	SLC4A1	18	17	89	74	27.7	28
P68871	Hemoglobin subunit beta;LVV-hemorphin-7	HBB	10	9	70	46	85.7	85.7
Q00013	55 kDa erythrocyte membrane protein	MPP1	24	26	69	76	74.9	76.6
Q9UKV8;Q9UL18;Q9H9G7;Q9HCK5	Protein argonaute-2	AGO2	28	28	60	79	39.8	43
P04040	Catalase	CAT	19	24	56	77	37.6	48.2
P25786	Proteasome subunit alpha type-1	PSMA1	12	13	53	64	52.5	65.4
P69905	Hemoglobin subunit alpha	HBA1	6	6	50	31	63.4	63.4
P26038	Moesin	MSN	14	18	48	48	40	40.2
P53396	ATP-citrate synthase	ACLY	22	25	45	49	28.9	33.4
P60900	Proteasome subunit alpha type-6	PSMA6	12	12	44	34	55.3	57.3
P11142;P54652	Heat shock cognate 71 kDa protein	HSPA8	15	15	42	57	26.6	25.5
P27105	Erythrocyte band 7 integral membrane protein	STOM	7	9	41	46	31.9	43.4
P35998	26S protease regulatory subunit 7	PSMC2	17	16	40	31	43.9	40.2
O14818;Q8TAA3	Proteasome subunit alpha type-7	PSMA7	16	13	36	38	64.1	55.2
P48426;P78356	Phosphatidylinositol 5-phosphate 4-kinase type-2 alpha	PIP4K2A	14	10	31	23	32.5	22.9
P62333	26S protease regulatory subunit 10B	PSMC6	13	14	31	20	42.9	52.2
P13798	Acylamino-acid-releasing enzyme	APEH	14	18	30	51	26.1	35.5
P13716	Delta-aminolevulinic acid dehydratase	ALAD	14	11	30	40	38.2	28.5
P28066	Proteasome subunit alpha type-5	PSMA5	11	9	30	25	62.7	49.8
P68133;P68032;P63267;P62736	Actin, alpha skeletal muscle;Actin, alpha cardiac muscle 1;Actin, gamma-enteric smooth muscle;Actin, aortic smooth muscle	ACTA1;ACTC1;ACTG2;ACTA2	4	4	29	29	32.6	38.7
O75955	Flotillin-1	FLOT1	14	12	26	21	39.3	25.8
Q5T4S7	E3 ubiquitin-protein ligase UBR4	UBR4	18	13	26	15	5.9	3.8
P17980	26S protease regulatory subunit 6A	PSMC3	11	10	25	25	35.1	32.6
P62195;Q8NB90	26S protease regulatory subunit 8	PSMC5	12	14	25	21	41.9	46.6
P25788	Proteasome subunit alpha type-3	PSMA3	8	6	25	17	37.3	28.6
P49368	T-complex protein 1 subunit gamma	CCT3	15	11	25	16	31.7	25.3
P28072	Proteasome subunit beta type-6	PSMB6	7	8	24	28	33.9	37.7
Q00610;P53675	Clathrin heavy chain 1	CLTC	19	18	24	28	17.6	16.2
P16452	Erythrocyte membrane protein band 4.2	EPB42	12	13	24	26	22.6	24.6
Q5TDH0	Protein DDI1 homolog 2	DDI2	11	12	24	23	43.4	41.9
P28074	Proteasome subunit beta type-5	PSMB5	9	9	23	17	44.1	35
P20618	Proteasome subunit beta type-1	PSMB1	8	8	22	23	37.3	37.3
Q9UEY8	Gamma-adducin	ADD3	12	12	22	20	26.9	25.2
P40227	T-complex protein 1 subunit zeta	CCT6A	12	11	22	19	31.8	31.6
P62191	26S protease regulatory subunit 4	PSMC1	12	11	21	28	30.7	27.3
Q00688	Peptidyl-prolyl cis-trans isomerase FKBP3	FKBP3	13	11	20	18	54	47.8
Q99460	26S proteasome non-ATPase regulatory subunit 1	PSMD1	9	7	20	16	11	8.8
P11166	Solute carrier family 2, facilitated glucose transporter member 1	SLC2A1	4	4	19	15	6.3	7.9
P17987	T-complex protein 1 subunit alpha	TCP1	9	6	19	11	20.3	14.6
P43686	26S protease regulatory subunit 6B	PSMC4	11	13	18	27	37.6	42.8
P50991	T-complex protein 1 subunit delta	CCT4	12	12	18	21	32.8	27.3
Q13200	26S proteasome non-ATPase regulatory subunit 2	PSMD2	6	6	18	16	9.9	12.3
P50990	T-complex protein 1 subunit theta	CCT8	9	10	18	11	21.2	23.9
Q9H4G4	Golgi-associated plant pathogenesis-related protein 1	GLIPR2	4	3	18	7	33.8	25.3
P15311	Ezrin	EZR	11	10	17	23	30.4	30.2
P07900;Q14568;Q58FF8;Q58FF7;Q58FF6	Heat shock protein HSP 90-alpha	HSP90AA1	6	6	17	16	19.7	15
P46459	Vesicle-fusing ATPase	NSF	13	8	17	12	24.5	15.3
P49721	Proteasome subunit beta type-2	PSMB2	8	8	17	12	36.8	46.3
Q9C0C9	Ubiquitin-conjugating enzyme E2 O	UBE2O	7	9	17	9	10.1	13.2
P01116;P01112;P01111	GTPase KRas;GTPase KRas, N-terminally processed	KRAS	5	6	16	17	45	46.6
O00231	26S proteasome non-ATPase regulatory subunit 11	PSMD11	6	7	16	14	18	21.8
P04075	Fructose-bisphosphate aldolase A	ALDOA	11	8	15	17	37.4	36.5
O00232	26S proteasome non-ATPase regulatory subunit 12	PSMD12	7	6	15	10	12.9	12.3
Q9UNZ2	NSFL1 cofactor p47	NSFL1C	11	6	15	6	43.5	29.2
Q06830;Q13162	Peroxiredoxin-1	PRDX1	6	8	14	12	52.3	68.3
A6NL28	Putative tropomyosin alpha-3 chain-like protein		2	2	14	10	18.4	18.4
Q99733	Nucleosome assembly protein 1-like 4	NAP1L4	6	8	13	20	28.5	28.8
Q14C86	GTPase-activating protein and VPS9 domain-containing protein 1	GAPVD1	10	9	13	12	10.1	8.3
Q14974	Importin subunit beta-1	KPNB1	5	5	13	10	8.3	8.3
P48643	T-complex protein 1 subunit epsilon	CCT5	9	8	13	9	24.4	17.2
Q7Z6Z7	E3 ubiquitin-protein ligase HUWE1	HUWE1	7	10	13	7	2.9	4.3
P50502;Q8NFI4;Q8IZP2	Hsc70-interacting protein;Putative protein FAM10A5;Putative protein FAM10A4	ST13;ST13P5;ST13P4	10	8	12	15	30.1	28.2
Q06323	Proteasome activator complex subunit 1	PSME1	8	6	12	15	28.9	24.1
P09543	2,3-cyclic-nucleotide 3-phosphodiesterase	CNP	9	7	12	13	32.3	27.3
P09493;P07951;CON__Q3SX28	Tropomyosin alpha-1 chain;Tropomyosin beta chain	TPM1;TPM2	6	7	12	8	40.5	45.8
P54578	Ubiquitin carboxyl-terminal hydrolase 14	USP14	3	5	12	8	8.5	18.4
P25787	Proteasome subunit alpha type-2	PSMA2	10	10	11	20	56.4	56
P51665	26S proteasome non-ATPase regulatory subunit 7	PSMD7	5	8	11	13	20.4	36.4
P20810	Calpastatin	CAST	8	10	11	10	14.8	20.8
P34932;O95757;Q92598	Heat shock 70 kDa protein 4	HSPA4	10	10	11	5	13.2	15
P78371	T-complex protein 1 subunit beta	CCT2	7	8	11	5	24.1	26.7
Q13561	Dynactin subunit 2	DCTN2	8	8	10	11	26.9	27.2
Q8IZ83	Aldehyde dehydrogenase family 16 member A1	ALDH16A1	7	7	10	11	14.2	13.8
Q9H479	Fructosamine-3-kinase	FN3K	4	5	10	11	18.4	23
Q99832	T-complex protein 1 subunit eta	CCT7	10	6	10	8	32.4	16.4
P08107	Heat shock 70 kDa protein 1A/1B	HSPA1A	5	4	10	6	22.3	18.6
Q99627	COP9 signalosome complex subunit 8	COPS8	5	5	10	5	34.9	34.9
P10644	cAMP-dependent protein kinase type I-alpha regulatory subunit;cAMP-dependent protein kinase type I-alpha regulatory subunit, N-terminally processed	PRKAR1A	5	2	10	4	17.1	8.1
P35241	Radixin	RDX	5	7	9	11	24.2	28.8
P29144	Tripeptidyl-peptidase 2	TPP2	7	7	9	7	9.8	9.7
P35579;P35749;Q7Z406	Myosin-9	MYH9	13	10	9	7	9.9	7.2
Q14254	Flotillin-2	FLOT2	7	8	9	7	20.6	25.7
Q96CW1	AP-2 complex subunit mu	AP2M1	4	5	9	7	12.2	17.7
P13987	CD59 glycoprotein	CD59	4	3	9	5	28.1	28.1
P29692	Elongation factor 1-delta	EEF1D	6	5	9	5	28.1	27.8
O60488;O95573	Long-chain-fatty-acid--CoA ligase 4	ACSL4	7	4	9	3	17.9	9.3
P55036	26S proteasome non-ATPase regulatory subunit 4	PSMD4	5	7	8	13	27.3	30
P63000;P15153;P60763	Ras-related C3 botulinum toxin substrate 1;Ras-related C3 botulinum toxin substrate 2	RAC1;RAC2	6	4	8	12	30.7	24.5
Q15008	26S proteasome non-ATPase regulatory subunit 6	PSMD6	5	6	8	9	17.2	23.1
O14744	Protein arginine N-methyltransferase 5;Protein arginine N-methyltransferase 5, N-terminally processed	PRMT5	5	5	8	7	9.4	12.1
P17931	Galectin-3	LGALS3	5	3	8	4	28	17.2
P55209	Nucleosome assembly protein 1-like 1	NAP1L1	3	3	8	4	14.6	14.6
O95782	AP-2 complex subunit alpha-1	AP2A1	4	7	7	13	10	13.8
O43242	26S proteasome non-ATPase regulatory subunit 3	PSMD3	4	6	7	7	9.9	17.6
P25685	DnaJ homolog subfamily B member 1	DNAJB1	4	4	7	7	17.9	14.1
Q8IYT4	Katanin p60 ATPase-containing subunit A-like 2	KATNAL2	1	1	7	6	2.2	2.2
P05089	Arginase-1	ARG1	6	5	7	4	28	18.9
Q8N3D4	EH domain-binding protein 1-like protein 1	EHBP1L1	7	2	7	2	8.5	2.1
Q9UNS2	COP9 signalosome complex subunit 3	COPS3	4	2	7	1	10.9	7.6
P62834	Ras-related protein Rap-1A	RAP1A	1	1	6	12	20.7	20.7
P28070	Proteasome subunit beta type-4	PSMB4	3	4	6	11	19.7	26.5
P31948	Stress-induced-phosphoprotein 1	STIP1	5	6	6	11	12.2	15.1
P60891;P11908;P21108	Ribose-phosphate pyrophosphokinase 1;Ribose-phosphate pyrophosphokinase 2;Ribose-phosphate pyrophosphokinase 3	PRPS1;PRPS2;PRPS1L1	3	4	6	9	12.9	18.2
P61163	Alpha-centractin	ACTR1A	4	3	6	8	26.1	28.7
P49327	Fatty acid synthase;[Acyl-carrier-protein] S-acetyltransferase;[Acyl-carrier-protein] S-malonyltransferase;3-oxoacyl-[acyl-carrier-protein] synthase;3-oxoacyl-[acyl-carrier-protein] reductase;3-hydroxyacyl-[acyl-carrier-protein] dehydratase;Enoyl-[acyl-carrier-protein] reductase;Oleoyl-[acyl-carrier-protein] hydrolase	FASN	6	5	6	6	3.6	2.5
Q16851	UTP--glucose-1-phosphate uridylyltransferase	UGP2	2	2	6	5	5.3	5.3
Q9Y5K6	CD2-associated protein	CD2AP	5	4	6	5	11.7	8
Q9UPN7	Serine/threonine-protein phosphatase 6 regulatory subunit 1	PPP6R1	4	3	6	4	10.2	6.2
P04264;CON__P04264;CON__H-INV:HIT000016045	Keratin, type II cytoskeletal 1	KRT1	8	2	6	2	28.7	7.1
P17612	cAMP-dependent protein kinase catalytic subunit alpha	PRKACA	3	1	6	1	8.5	3.7
P54577	Tyrosine--tRNA ligase, cytoplasmic;Tyrosine--tRNA ligase, cytoplasmic, N-terminally processed	YARS	4	2	6	1	11	6.2
P63261	Actin, cytoplasmic 2;Actin, cytoplasmic 2, N-terminally processed	ACTG1	1	0	6	0	70.4	71.5
Q9Y315	Putative deoxyribose-phosphate aldolase	DERA	5	4	5	6	24.2	21.1
P00352	Retinal dehydrogenase 1	ALDH1A1	2	2	5	5	4.8	4.8
P30043	Flavin reductase (NADPH)	BLVRB	2	2	5	5	16	16
Q93008	Probable ubiquitin carboxyl-terminal hydrolase FAF-X	USP9X	4	3	5	5	2.1	1.4
P07195	L-lactate dehydrogenase B chain	LDHB	3	3	5	4	13.5	12
P09496	Clathrin light chain A	CLTA	2	2	5	3	7.3	7.3
P62258	14-3-3 protein epsilon	YWHAE	3	1	5	3	20.4	4.7
Q9NSY1	BMP-2-inducible protein kinase	BMP2K	2	2	5	0	2.6	2.6
Q9UL46	Proteasome activator complex subunit 2	PSME2	3	3	4	12	15.1	18.4
O43396	Thioredoxin-like protein 1	TXNL1	6	5	4	8	29.4	29.4
P38606	V-type proton ATPase catalytic subunit A	ATP6V1A	4	4	4	6	11.3	11.5
Q99436	Proteasome subunit beta type-7	PSMB7	3	4	4	6	8.7	15.5
P25789	Proteasome subunit alpha type-4	PSMA4	4	3	4	5	26.4	12.3
Q14203	Dynactin subunit 1	DCTN1	6	4	4	5	6	5.1
Q9HBL0;Q63HR2;Q68CZ2	Tensin-1	TNS1	2	4	4	5	1.7	3.5
O00186	Syntaxin-binding protein 3	STXBP3	2	3	4	4	2	3.7
O75348;O95670	V-type proton ATPase subunit G 1	ATP6V1G1	4	3	4	4	34.7	30.5
Q86VP6;O75155	Cullin-associated NEDD8-dissociated protein 1	CAND1	4	4	4	4	4.1	4.1
Q9UNM6	26S proteasome non-ATPase regulatory subunit 13	PSMD13	4	3	4	4	14.1	11.2
Q96CT7	Coiled-coil domain-containing protein 124	CCDC124	4	1	4	3	21.1	10.3
Q9ULH1	Arf-GAP with SH3 domain, ANK repeat and PH domain-containing protein 1	ASAP1	4	3	4	3	6.2	4.5
P17858	6-phosphofructokinase, liver type	PFKL	3	3	4	2	6	6
P61201	COP9 signalosome complex subunit 2	COPS2	2	2	4	1	5.9	5.9
P02042	Hemoglobin subunit delta	HBD	2	3	3	8	55.1	66
P41091;Q2VIR3	Eukaryotic translation initiation factor 2 subunit 3	EIF2S3	4	3	3	5	13.6	9.7
Q9BT78	COP9 signalosome complex subunit 4	COPS4	4	5	3	5	16	16.7
P39687	Acidic leucine-rich nuclear phosphoprotein 32 family member A	ANP32A	2	2	3	4	14.9	14.9
Q53H96	Pyrroline-5-carboxylate reductase 3	PYCRL	3	2	3	4	15.3	13.1
P63104	14-3-3 protein zeta/delta	YWHAZ	2	1	3	3	12.2	5.7
Q08AM6	Protein VAC14 homolog	VAC14	1	1	3	3	2.2	2.2
Q9BQA1	Methylosome protein 50	WDR77	3	3	3	3	9.6	9.6
Q9Y230	RuvB-like 2	RUVBL2	5	2	3	3	12.5	5
Q9Y4E8	Ubiquitin carboxyl-terminal hydrolase 15	USP15	3	4	3	3	4.4	5
P62873	Guanine nucleotide-binding protein G(I)/G(S)/G(T) subunit beta-1	GNB1	2	1	3	2	11.2	5.9
Q00796	Sorbitol dehydrogenase	SORD	2	2	3	2	9.5	10.1
Q6P1N0	Coiled-coil and C2 domain-containing protein 1A	CC2D1A	5	3	3	2	7.6	3.8
P49720	Proteasome subunit beta type-3	PSMB3	1	1	3	1	6.8	6.8
Q562R1	Beta-actin-like protein 2	ACTBL2	1	1	3	1	15.7	12.8
P04632	Calpain small subunit 1	CAPNS1	3	0	3	0	13.8	0
P42566	Epidermal growth factor receptor substrate 15	EPS15	1	1	3	0	2.2	2.2
Q8NHG7	Small VCP/p97-interacting protein	SVIP	1	0	3	0	14.3	0
O95373	Importin-7	IPO7	4	5	2	6	4	4
O75368	SH3 domain-binding glutamic acid-rich-like protein	SH3BGRL	2	3	2	5	27.2	41.2
P26599	Polypyrimidine tract-binding protein 1	PTBP1	3	2	2	5	10.4	6.6
P63010;Q10567	AP-2 complex subunit beta;AP-1 complex subunit beta-1	AP2B1;AP1B1	4	2	2	5	5.5	2.6
Q9P2R3	Ankyrin repeat and FYVE domain-containing protein 1	ANKFY1	2	3	2	5	2.1	4.7
P12829;P08590	Myosin light chain 4	MYL4	2	2	2	4	14.2	12.2
Q9UJC5	SH3 domain-binding glutamic acid-rich-like protein 2	SH3BGRL2	1	1	2	4	13.1	13.1
Q9Y3Q8	TSC22 domain family protein 4	TSC22D4	2	2	2	4	11.6	11.6
P52907;P47755	F-actin-capping protein subunit alpha-1	CAPZA1	2	3	2	3	11.2	14.7
Q16186	Proteasomal ubiquitin receptor ADRM1	ADRM1	1	1	2	3	3.7	3.7
Q96F85	CB1 cannabinoid receptor-interacting protein 1	CNRIP1	2	2	2	3	21.3	21.3
Q9ULP9	TBC1 domain family member 24	TBC1D24	1	2	2	3	2.7	4.7
B2RUZ4	Small integral membrane protein 1	SMIM1	1	1	2	2	15.4	15.4
O60749	Sorting nexin-2	SNX2	1	1	2	2	2.7	2.7
P17066;P48741	Heat shock 70 kDa protein 6;Putative heat shock 70 kDa protein 7	HSPA6;HSPA7	1	1	2	2	9.5	8.1
P34896	Serine hydroxymethyltransferase, cytosolic	SHMT1	3	3	2	2	12	9.7
P42025	Beta-centractin	ACTR1B	1	1	2	2	12	14.6
Q15286	Ras-related protein Rab-35	RAB35	1	1	2	2	7	7
Q96FZ7	Charged multivesicular body protein 6	CHMP6	1	1	2	2	6.5	6.5
P08238	Heat shock protein HSP 90-beta	HSP90AB1	1	1	2	1	10.1	7
P09497	Clathrin light chain B	CLTB	1	1	2	1	7	7
Q5VYK3	Proteasome-associated protein ECM29 homolog	ECM29	2	3	2	1	2	3
Q8N9N7	Leucine-rich repeat-containing protein 57	LRRC57	3	2	2	1	20.9	13.4
Q92614	Unconventional myosin-XVIIIa	MYO18A	1	1	2	1	1.3	1.3
Q96CV9	Optineurin	OPTN	6	3	2	1	13	8.1
Q99536	Synaptic vesicle membrane protein VAT-1 homolog	VAT1	1	1	2	1	4.8	4.8
Q9ULA0	Aspartyl aminopeptidase	DNPEP	2	1	2	1	6.3	2.5
Q13492	Phosphatidylinositol-binding clathrin assembly protein	PICALM	1	1	2	0	3.1	2.3
Q14558	Phosphoribosyl pyrophosphate synthase-associated protein 1	PRPSAP1	1	2	2	0	4.2	4.5
Q5VTE0;P68104;Q05639	Putative elongation factor 1-alpha-like 3;Elongation factor 1-alpha 1;Elongation factor 1-alpha 2	EEF1A1P5;EEF1A1;EEF1A2	2	0	2	0	7.6	0
Q9UIA9	Exportin-7	XPO7	1	1	2	0	1.4	1.4
Q9UN37;O75351;Q6PIW4	Vacuolar protein sorting-associated protein 4A;Vacuolar protein sorting-associated protein 4B;Fidgetin-like protein 1	VPS4A;VPS4B;FIGNL1	1	1	2	0	4.6	4.6
Q9Y265	RuvB-like 1	RUVBL1	1	2	2	0	2.4	6.4
Q16401	26S proteasome non-ATPase regulatory subunit 5	PSMD5	3	5	1	9	6.5	12.7
O00487	26S proteasome non-ATPase regulatory subunit 14	PSMD14	1	3	1	6	4.2	17.1
P50552	Vasodilator-stimulated phosphoprotein	VASP	4	3	1	6	17.9	12.9
Q9BSL1	Ubiquitin-associated domain-containing protein 1	UBAC1	2	3	1	6	7.2	12.3
Q9H4A3	Serine/threonine-protein kinase WNK1	WNK1	3	3	1	4	1.6	1.8
O14964	Hepatocyte growth factor-regulated tyrosine kinase substrate	HGS	2	2	1	3	3	3
P62158	Calmodulin	CALM1	2	1	1	3	30.9	20.1
P62826	GTP-binding nuclear protein Ran	RAN	2	1	1	3	10.2	5.1
P63092;Q5JWF2;P38405	Guanine nucleotide-binding protein G(s) subunit alpha isoforms short;Guanine nucleotide-binding protein G(s) subunit alpha isoforms XLas	GNAS	3	2	1	3	8.1	7.6
A4D1P6	WD repeat-containing protein 91	WDR91	2	1	1	2	3.9	2.3
O75832	26S proteasome non-ATPase regulatory subunit 10	PSMD10	1	3	1	2	9.3	31.9
P02768;CON__P02768-1	Serum albumin	ALB	1	2	1	2	2	3.6
P26641	Elongation factor 1-gamma	EEF1G	3	3	1	2	11.2	9.2
P43250	G protein-coupled receptor kinase 6	GRK6	2	3	1	2	5.4	8.2
P47756	F-actin-capping protein subunit beta	CAPZB	2	2	1	2	8.3	7.2
Q04323	UBX domain-containing protein 1	UBXN1	1	1	1	2	4	4
Q7Z3S7	Voltage-dependent calcium channel subunit alpha-2/delta-4;Voltage-dependent calcium channel subunit alpha-2-4;Voltage-dependent calcium channel subunit delta-4	CACNA2D4	1	1	1	2	0.9	0.9
Q96K21	Zinc finger FYVE domain-containing protein 19	ZFYVE19	1	2	1	2	2.3	5.9
O75116	Rho-associated protein kinase 2	ROCK2	1	3	1	1	1	3.2
P21281;P15313	V-type proton ATPase subunit B, brain isoform;V-type proton ATPase subunit B, kidney isoform	ATP6V1B2;ATP6V1B1	1	1	1	1	3.9	3.9
P45974	Ubiquitin carboxyl-terminal hydrolase 5	USP5	2	2	1	1	4.9	4.8
P46379	Large proline-rich protein BAG6	BAG6	2	2	1	1	2.6	2.6
P61586;P08134	Transforming protein RhoA;Rho-related GTP-binding protein RhoC	RHOA;RHOC	1	2	1	1	6.2	14
P61981	14-3-3 protein gamma;14-3-3 protein gamma, N-terminally processed	YWHAG	1	0	1	1	12.1	6.5
Q13616	Cullin-1	CUL1	2	1	1	1	4.4	2.3
Q15276	Rab GTPase-binding effector protein 1	RABEP1	1	1	1	1	2.3	1.4
Q15691	Microtubule-associated protein RP/EB family member 1	MAPRE1	1	2	1	1	6.3	13.8
Q16531	DNA damage-binding protein 1	DDB1	1	1	1	1	1.4	1.4
Q92930	Ras-related protein Rab-8B	RAB8B	1	2	1	1	5.8	12.6
Q99969	Retinoic acid receptor responder protein 2	RARRES2	1	1	1	1	7.4	7.4
Q9NQX3	Gephyrin;Molybdopterin adenylyltransferase;Molybdopterin molybdenumtransferase	GPHN	2	1	1	1	3.5	1.9
Q9NZW5	MAGUK p55 subfamily member 6	MPP6	2	1	1	1	4.4	2.2
Q9UBC2	Epidermal growth factor receptor substrate 15-like 1	EPS15L1	2	1	1	1	3.4	2.2
Q9UHY1	Nuclear receptor-binding protein	NRBP1	1	1	1	1	2.8	2.8
Q9UQ80	Proliferation-associated protein 2G4	PA2G4	2	1	1	1	7.4	4.3
O00410	Importin-5	IPO5	1	2	1	0	1.5	2.7
O43491	Band 4.1-like protein 2	EPB41L2	1	0	1	0	3.6	1.3
O60256	Phosphoribosyl pyrophosphate synthase-associated protein 2	PRPSAP2	1	0	1	0	4.3	0
P04899	Guanine nucleotide-binding protein G(i) subunit alpha-2	GNAI2	1	1	1	0	3.9	4.2
P22303	Acetylcholinesterase	ACHE	1	1	1	0	3.4	2
P35527;CON__P35527	Keratin, type I cytoskeletal 9	KRT9	3	3	1	0	5.1	5.3
P35908	Keratin, type II cytoskeletal 2 epidermal	KRT2	0	0	1	0	10.6	7.7
P53985	Monocarboxylate transporter 1	SLC16A1	1	0	1	0	4.2	0
Q00577	Transcriptional activator protein Pur-alpha	PURA	2	0	1	0	12.7	0
Q01518	Adenylyl cyclase-associated protein 1	CAP1	2	1	1	0	4.6	2.5
Q13098	COP9 signalosome complex subunit 1	GPS1	2	3	1	0	10	5.9
Q5XPI4	E3 ubiquitin-protein ligase RNF123	RNF123	1	0	1	0	2.4	0
Q9P0J7	E3 ubiquitin-protein ligase KCMF1	KCMF1	2	0	1	0	5.8	0
P61225	Ras-related protein Rap-2b	RAP2B	1	3	0	6	7.7	16.4
O00743	Serine/threonine-protein phosphatase 6 catalytic subunit	PPP6C	1	2	0	3	4.3	13.8
P23526	Adenosylhomocysteinase	AHCY	1	2	0	3	3.5	6
P36543	V-type proton ATPase subunit E 1	ATP6V1E1	1	2	0	3	4.9	9.7
Q14258	E3 ubiquitin/ISG15 ligase TRIM25	TRIM25	1	2	0	3	1.9	4
Q9Y237	Peptidyl-prolyl cis-trans isomerase NIMA-interacting 4	PIN4	2	2	0	3	19.8	19.8
P22234	Multifunctional protein ADE2;Phosphoribosylaminoimidazole-succinocarboxamide synthase;Phosphoribosylaminoimidazole carboxylase	PAICS	0	2	0	2	0	2.6
P60953	Cell division control protein 42 homolog	CDC42	1	1	0	2	11	11
P62879;Q9HAV0	Guanine nucleotide-binding protein G(I)/G(S)/G(T) subunit beta-2;Guanine nucleotide-binding protein subunit beta-4	GNB2;GNB4	1	2	0	2	4.1	10
Q7L5N1	COP9 signalosome complex subunit 6	COPS6	0	2	0	2	0	10.1
Q9H9Q2	COP9 signalosome complex subunit 7b	COPS7B	1	1	0	2	8.3	8.3
O14556	Glyceraldehyde-3-phosphate dehydrogenase, testis-specific	GAPDHS	1	1	0	1	2.7	2.7
P30153	Serine/threonine-protein phosphatase 2A 65 kDa regulatory subunit A alpha isoform	PPP2R1A	1	1	0	1	3.4	3.4
P36959	GMP reductase 1	GMPR	0	1	0	1	0	4.9
P62987;P62979;P0CG47;P0CG48	Ubiquitin-60S ribosomal protein L40;Ubiquitin;60S ribosomal protein L40;Ubiquitin-40S ribosomal protein S27a;Ubiquitin;40S ribosomal protein S27a;Polyubiquitin-B;Ubiquitin;Polyubiquitin-C;Ubiquitin	UBA52;RPS27A;UBB;UBC	1	1	0	1	14.1	14.1
Q05193;Q9UQ16;P50570	Dynamin-1;Dynamin-3;Dynamin-2	DNM1;DNM3;DNM2	1	1	0	1	1.7	1.7
Q12955	Ankyrin-3	ANK3	0	0	0	1	0.7	0.8
Q562E7	WD repeat-containing protein 81	WDR81	2	2	0	1	1.5	1.4
Q6S8J3;A5A3E0;P0CG38;P0CG39;Q9BYX7	POTE ankyrin domain family member E;POTE ankyrin domain family member F;POTE ankyrin domain family member I	POTEE;POTEF;POTEI	1	1	0	1	7.9	8.1
Q9BVM4	Gamma-glutamylaminecyclotransferase	GGACT	1	1	0	1	4.6	4.6
Q9NWV8	BRISC and BRCA1-A complex member 1	BABAM1	1	2	0	1	7	13.1
Q9UDY4	DnaJ homolog subfamily B member 4	DNAJB4	2	1	0	1	11	6.5
