# Supplementary material for: Identification of Exported Plasmodium falciparum Proteins That Bind to the Erythrocyte Cytoskeleton
Source: Microorganisms. 2022 Jul 16;10(7):1438. doi: 10.3390/microorganisms10071438 (PMC9320996; doi:10.3390/microorganisms10071438)
Supplement: Supplementary file 1 [file microorganisms-10-01438-s001.zip › microorganisms-1780029-supplementary/microorganisms-1780029-supplementary/Shakya-etal-TableS4.xlsx]

## Sheet: Supplementary Table 4
Bait	New Bait ID	Protein name	Official gene symbol	Spectral Counts	Control Spectral Counts	Fold Enrichment	Saint Score	BFDR	Crapome DB	No of expt reporting contaminants
PF14_0018	PF3D7_1401600	Plasmodium exported protein (PHISTb), unknown function(PF14_0018)	PF14_0018	140|91	0|0	1155	1	0
PF14_0018	PF3D7_1401600	ankyrin 1(ANK1)	ANK1	117|56	0|0	865	1	0
PF14_0018	PF3D7_1401600	spectrin alpha, erythrocytic 1(SPTA1)	SPTA1	96|45	0|0	705	1	0
PF14_0018	PF3D7_1401600	spectrin beta, erythrocytic(SPTB);spectrin beta, non-erythrocytic 1(SPTBN1)	SPTB;SPTBN1	72|28	0|0	500	1	0
PF14_0018	PF3D7_1401600	60S ribosomal protein L3, putative(PF10_0272);ribosomal protein L3(RPL3);ribosomal protein L3 like(RPL3L)	PF10_0272;RPL3;RPL3L	6|6	0|0	60	1	0	Y	3
PF14_0018	PF3D7_1401600		RLP23	9|3	0|0	60	1	0	Y	23
PF14_0018	PF3D7_1401600	ribosomal protein S14(RPS14);40S ribosomal protein S14, putative(PFE0810c)	RPS14;PFE0810c	9|6	1|1	7.5	1	0	Y	17
PF14_0018	PF3D7_1401600	60S ribosomal protein L4, putative(PFE0350c)	PFE0350c	3|4	1|0	7	0.98	0
PF14_0018	PF3D7_1401600	60S ribosomal protein L12, putative(PFE0850c)	PFE0850c	3|3	1|0	6	0.97	0
PF14_0018	PF3D7_1401600	keratin 14(KRT14);Keratin, type I cytoskeletal 42;keratin 15(KRT15);	KRT14;KRT42;KRC15;KRT19;	3|3	0|2	3	0.86	0	Y	13
PFD0115c	PF3D7_0402400	Plasmodium exported protein, unknown function(PFD0115c)	PFD0115c	77|41	0|0	590	1	0
PFD0115c	PF3D7_0402400	60S ribosomal protein L3, putative(PF10_0272);ribosomal protein L3(RPL3);ribosomal protein L3 like(RPL3L)	PF10_0272;RPL3;RPL3L	3|4	0|0	35	1	0	Y	3
PFD0115c	PF3D7_0402400	KRAS proto-oncogene, GTPase(KRAS);HRas proto-oncogene, GTPase(HRAS);neuroblastoma RAS viral oncogene homolog(NRAS)	kras;HRAS;NRAS	2|3	0|0	25	1	0
PFD0115c	PF3D7_0402400	ribosomal protein L23(RPL23)	RPL23	2|5	0|0	35	1	0	Y	14
PFD0115c	PF3D7_0402400	ubiquitin A-52 residue ribosomal protein fusion product 1(UBA52);ribosomal protein S27a(RPS27A);ubiquitin B(UBB);ubiquitin C(UBC);60S ribosomal protein L40/UBI, putative(PF13_0346);polyubiquitin(pUB)	UBA52;RS27A;UBB;UBC;PF13_0346; pUB	7|25	0|3	10.67	0.98	0	Y	1
PFD0115c	PF3D7_0402400	proteasome 26S subunit, ATPase 2(PSMC2)	PSMC2	3|3	1|0	6	0.97	0	Y	5
PFD0115c	PF3D7_0402400	tubulin beta 4B class IVb(TUBB4B);tubulin beta 4A class IVa(TUBB4A);tubulin beta class I(TUBB);tubulin beta 2B class IIb(TUBB2B);tubulin beta 2A class IIa(TUBB2A);tubulin beta 6 class V(TUBB6B);tubulin beta 3 class III(TUBB3);Tubulin beta-8 chain-like protein	TUBB4B;TUBB4A;TUBB;TUBB2B;TUBB2A;TUBB6;TUBB3;TUBB8L	2|4	1|0	6	0.94	0	Y	15
PFD0115c	PF3D7_0402400	tat-binding protein homolog(PFL2345c)	PFL2345c	2|3	0|1	5	0.93	0
PFI1760w	PF3D7_0936400	ring-exported protein 4(REX4)	REX4	73|41	0|0	570	1	0
PF10_0381	PF3D7_1039100	DNAJ protein, putative(PF11_0034);DNAJ protein, putative(PF10_0381)	PF11_0034;PF10_0381	78|18	0|0	480	1	0
PF10_0381	PF3D7_1039100	ankyrin 1(ANK1)	ANK1	18|5	0|0	115	1	0
PF10_0381	PF3D7_1039100	ubiquitin A-52 residue ribosomal protein fusion product 1(UBA52);ribosomal protein S27a(RPS27A);ubiquitin B(UBB);ubiquitin C(UBC);60S ribosomal protein L40/UBI, putative(PF13_0346);pUB	UBA52;RS27A;UBB;UBC; PF13_0346;pUB	20|12	0|3	10.67	1	0	Y	17
PF10_0381	PF3D7_1039100	keratin 14(KRT14);keratin 15(KRT15);keratin 19(KRT19)	KRT14;KRT15;KRT19	6|9	0|2	7.5	0.99	0	Y	13
PF10_0381	PF3D7_1039100	tubulin beta 4B class IVb(TUBB4B);tubulin beta 4A class IVa(TUBB4A);tubulin beta class I(TUBB);tubulin beta 2B class IIb(TUBB2B);tubulin beta 2A class IIa(TUBB2A);tubulin beta 6 class V(TUBB6B);tubulin beta 3 class III(TUBB3);Tubulin beta-8 chain-like protein	TUBB4B;TUBB4A;TUBB;TUBB2B;TUBB2A;TUBB6;TUBB3;TUBB8L	14|2	1|0	16	0.95	0	Y	15
PFE1615c	PF3D7_0532600	Plasmodium exported protein, unknown function(PFE1615c);ciliary rootlet coiled-coil, rootletin family member 2(CROCC2)	PFE1615c;CROCC2	43|36	0|0	395	1	0
PFE1615c	PF3D7_0532600	60S ribosomal protein L3, putative(PF10_0272);ribosomal protein L3(RPL3);ribosomal protein L3 like(RPL3L)	PF10_0272;RPL3;RPL3L	11|9	0|0	100	1	0	Y	3
PFE1615c	PF3D7_0532600	ribosomal protein S14(RPS14);40S ribosomal protein S14, putative(PFE0810c)	RPS14;PFE0810c	17|10	1|1	13.5	1	0	Y	17
PFE1615c	PF3D7_0532600	ribosomal protein L23(RPL23)	RPL23	21|5	0|0	130	1	0	Y	14
PFE1615c	PF3D7_0532600	ribosomal protein S23(RPS23)	rps23	4|3	0|0	35	1	0	Y	7
PFE1615c	PF3D7_0532600	60S ribosomal protein L4, putative(PFE0350c)	PFE0350c	5|5	1|0	10	1	0
PFE1615c	PF3D7_0532600	ribosomal protein L10 like(RPL10L);ribosomal protein L10(RPL10);60S ribosomal protein L10, putative(PF14_0141)	RPL10L;RPL10;PF14_0141	5|2	0|0	35	1	0	Y	2
PFE1615c	PF3D7_0532600	ribosomal protein L30(RPL30)	RPL30	5|2	0|0	35	1	0	Y	3
PFE1615c	PF3D7_0532600	60S ribosomal protein L12, putative(PFE0850c)	PFE0850c	5|3	1|0	8	0.98	0
MAL8P1.163	PF3D7_0800600	Plasmodium exported protein (PHISTa), unknown function(MAL8P1.163);Plasmodium exported protein (PHISTa), unknown function(PFA_0735w)	MAL8P1.163; PFA_0735w	20|68	0|0	440	1	0
MAL8P1.163	PF3D7_0800600	60S ribosomal protein L3, putative(PF10_0272);ribosomal protein L3(RPL3);ribosomal protein L3 like(RPL3L)	PF10_0272;RPL3;RPL3L	5|12	0|0	85	1	0	Y	3
MAL8P1.163	PF3D7_0800600	ribosomal protein S14(RPS14);40S ribosomal protein S14, putative(PFE0810c)	RPS14; PFE0810c	6|8	1|1	7	1	0	Y	17
MAL8P1.163	PF3D7_0800600	60S ribosomal protein L4, putative(PFE0350c)	PFE0350c	4|6	1|0	10	1	0
PFA0060w	PF3D7_0101200	Plasmodium exported protein (hyp4), unknown function(MAL7P1.4);Plasmodium exported protein (hyp4), unknown function(PFF1530c);Plasmodium exported protein (hyp4), unknown function(PFF0055w)	MAL7P1.4;PFF1530c; PFF0055w	24|15	0|0	195	1	0
PFA0060w	PF3D7_0101200	60S ribosomal protein L3, putative(PF10_0272);ribosomal protein L3(RPL3);ribosomal protein L3 like(RPL3L)	PF10_0272;RPL3;RPL3L	5|3	0|0	40	1	0	Y	3
PFA0060w	PF3D7_0101200	tubulin beta 8 class VIII(TUBB8)	TUBB8	4|3	0|0	35	1	0	Y	15
PFA0060w	PF3D7_0101200	tubulin beta 4B class IVb(TUBB4B);tubulin beta 4A class IVa(TUBB4A);tubulin beta class I(TUBB);tubulin beta 2B class IIb(TUBB2B);tubulin beta 2A class IIa(TUBB2A);tubulin beta 6 class V(TUBB6B);tubulin beta 3 class III(TUBB3);Tubulin beta-8 chain-like protein	TUBB4B;TUBB4A;TUBB;TUBB2B;TUBB2A;TUBB6;TUBB3;TUBB8L	6|5	1|0	11	1	0	Y	15
PFA0060w	PF3D7_0101200	actin, beta like 2(ACTBL2)	ACTBL2	3|2	0|0	25	1	0	Y	12
PFA0060w	PF3D7_0101200	ubiquitin A-52 residue ribosomal protein fusion product 1(UBA52);ribosomal protein S27a(RPS27A);ubiquitin B(UBB);ubiquitin C(UBC);60S ribosomal protein L40/UBI, putative(PF13_0346);polyubiquitin(pUB)	UBA52;RPS27A;UBB;UBC; PF13_0346; pUB	10|9	0|3	6.33	0.99	0	Y	17
PFA0060w	PF3D7_0101200	60S ribosomal protein L4, putative(PFE0350c)	PFE0350c	3|2	1|0	5	0.93	0
MESA	PF3D7_0500800	ankyrin 1(ANK1)	ANK1	405|525	0|0	4650	1	0
MESA	PF3D7_0500800	Mature parasite-infected erythrocyte surface antigen (MESA) or PfEMP2(MESA)	MESA	99|91	0|0	950	1	0
MESA	PF3D7_0500800	spectrin alpha, erythrocytic 1(SPTA1)	SPTA1	39|24	0|0	315	1	0
MESA	PF3D7_0500800	spectrin beta, erythrocytic(SPTB);spectrin beta, non-erythrocytic 1(SPTBN1)	SPTB;SPTBN1	24|19	0|0	215	1	0
MESA	PF3D7_0500800	dematin actin binding protein(DMTN)	DMTN	3|3	0|0	30	1	0
MESA	PF3D7_0500800	heat shock protein family A (Hsp70) member 8(HSPA8);heat shock protein family A (Hsp70) member 2(HSPA2)	HSPA8;HSPA2	3|4	1|1	3.5	0.9	0	Y	19
PFC0075c	PF3D7_0301500		PF3D7_0301500	26|19	0|0	225	1	0
PFC0075c	PF3D7_0301500		PF3D7_0917900	4|4	0|0	40	1	0
PFC0075c	PF3D7_0301500	heat shock protein family A (Hsp70) member 6(HSPA6);heat shock protein family A (Hsp70) member 7(HSPA7);heat shock protein family A (Hsp70) member 1 like(HSPA1L);heat shock 70 kDa protein(PF08_0054)	HSPA6;HSPA7;HSPA1L;PF08_0054	4|5	1|0	9	0.98	0	Y	19
PFC0075c	PF3D7_0301500	tubulin alpha 1c(TUBA1C);tubulin alpha 1a(TUBA1A);tubulin alpha 1b(TUBA1B)	TUBA1C;TUBA1A;TUBA1B	6|5	0|2	5.5	0.92	0.01	Y	17
PFE1610w	PF3D7_0532500	60S ribosomal protein L3, putative(PF10_0272);ribosomal protein L3(RPL3);ribosomal protein L3 like(RPL3L)	PF10_0272;RPL3;RPL3L	12|12	0|0	120	1	0	Y	3
PFE1610w	PF3D7_0532500	ribosomal protein S14(RPS14);40S ribosomal protein S14, putative(PFE0810c)	RPS14;PFE0810c	12|8	0|0	100	1	0	Y	17
PFE1610w	PF3D7_0532500	ribosomal protein S3(RPS3)	RPS3	7|7	0|0	70	1	0	Y	14
PFE1610w	PF3D7_0532500	ribosomal protein L23(RPL23)	RPL23	5|3	0|0	40	1	0	Y	14
PFE1610w	PF3D7_0532500	ribosomal protein S5(RPS5)	RPS5	6|2	0|0	40	0.99	0	Y	5
